# Supplementary material for: Rapid expansion and extinction of antibiotic resistance mutations during treatment of acute bacterial respiratory infections
Source: Nat Commun. 2022 Mar 9;13:1231. doi: 10.1038/s41467-022-28188-w (PMC8907320; doi:10.1038/s41467-022-28188-w)
Supplement: Supplementary file 4 — Supplementary Data 2 [file 41467_2022_28188_MOESM4_ESM.xlsx]

## Sheet: Sheet1
Supplementary Data 2. List of all genomic variants identified within each patient’s pathogen population at only Day 1.
Patient	Type	Locustag	Pos	Ref	Mut	AAmut	Gene	Annot	KEGG pathway
G	N	PABCH01_00430	119	T	C	L119P	pilH	twitching motility protein PilH	Motility;Two-component system;Biofilm formation
G	N	PABCH01_00698	8	C	T	A8V	rpsG	30S ribosomal protein S7	Other
G	S	PABCH01_00983	235	C	T	T235	PA4038	ABC-2 family transporter protein	Other
G	N	PABCH01_01045	215	C	T	Y215*	ladS	Lost Adherence Sensor	Biofilm formation
G	N	PABCH01_01045	624	C	T	E624*	ladS	Lost Adherence Sensor	Biofilm formation
G	N	PABCH01_01156	246	G	A	G246D	PA3886	HAD hydrolase, IIA family protein	Other
G	N	PABCH01_01345	166	G	A	A166T	cheA	Chemotaxis protein CheA	Motility
G	N	PABCH01_01475	11	A	C	N11T	nalD	Transcriptional repressor of multidrug efflux pump MexAB-OprM	beta-Lactam resistance
G	N	PABCH01_02816	91	G	A	D91N	czcR	Transcriptional activator involved in metal and drug resistance	Two-component system
G	S	PABCH01_04663	196	C	T	A196	PA0891	Succinylglutamate desuccinylase	Metabolic pathway
G	N	PABCH01_05182	29	C	A	R29S	bifA	Cyclic-di-GMP phosphodiesterase inversely regulating biofilm formation and swarming motility	Biofilm formation
G	P		-40:PABCH01_06340	T	C		pauB4	FAD-dependent oxidoreductase	Metabolic pathway
G	INDEL		1:1106337	AG	A			could be phage integrase; A>AG insertion; likely intergenic
A	N	PABCH05_02289	251	C	T	A251V	PA2707	MoxR family ATPase AAA, modulator of stress response	Other
A	N	PABCH05_05578	141	G	T	G141C	glcD	Glycolate oxidase subunit	Metabolic pathway
A	N	PABCH05_05714	393	G	T	G393V	kinB	Alginate biosynthesis sensor protein	Two-component system
D	N	PABCH09_00923	67	G	A	R67H	csgA	short chain dehydrogenase	Metabolic pathway
D	S	PABCH09_05421	31	A	G	L31	msbA	Lipid A export ATP-binding/permease protein	Other
I	N	PABCH10_00099	131	C	A	Q131K		Hypothetical protein	Other
I	N	PABCH10_00767	159	C	T	A159V	phzE1	phenazine biosynthesis protein	Quorum sensing
I	I		1:1282596	C	T			172-PABCH10_01227 21-PABCH10_01228
I	I		1:1359878	C	T			-1390-PABCH10_01302 111-PABCH10_01303
I	S	PABCH10_01331	296	C	T	S296	hscA	Heat shock protein	Other
I	N	PABCH10_01761	266	G	C	R266P	yfiS	Major facilitator superfamily (MFS) transporter permease	Other
I	N	PABCH10_01843	16	G	A	A16T	amrZ	Alginate and motility regulator Z	Motility
I	N	PABCH10_02156	97	A	C	V97G	PA3093	Carbon-nitrogen hydrolase family protein	Metabolic pathway
I	S	PABCH10_02187	391	C	T	V391	pelF	Pellicle/biofilm biosynthesis glycosyltransferase	Biofilm formation
I	I		1:2712699	T	C			12-PABCH10_02569 264-PABCH10_02570
I	S	PABCH10_03159	3506	G	C	R3506	pvdI	Pyoverdine sidechain non-ribosomal peptide synthetase	Pyoverdine synthesis
I	I		1:3593069	G	T			36-PABCH10_03358 403-PABCH10_03359
I	S	PABCH10_03489	66	G	C	T66	fecI	RNA polymerase sigma factor, sigma-70 family protein	Metal transport
I	I		1:4427579	G	T			-455-PABCH10_04123 334-PABCH10_04124
I	N	PABCH10_04209	129	C	A	P129T	fliO	Flagellar biosynthesis protein	Motility
I	S	PABCH10_04396	328	C	G	L328	PA1271	TonB-dependent vitamin B12 receptor	Metal transport
I	N	PABCH10_04608	162	C	A	L162I	braG	High-affinity branched-chain amino acid transport ATP-binding protein	Quorum sensing
I	S	PABCH10_04842	7	A	G	R7	rsmA	Carbon storage regulator	Two-component system;Biofilm formation
I	N	PABCH10_05377	153	G	A	G153D	fimU	Type IV fimbrial biogenesis protein	Motility
I	S	PABCH10_05411	333	A	G	L333	ccpR	Cytochrome c551 peroxidase	Metabolic pathway
I	N	PABCH10_06190	139	A	G	T139A	PA5232	HlyD family secretion protein / multidrug resistance efllux pump	Other
I	N	PABCH10_06452	531	G	T	E531*	kinB	Alginate biosynthesis sensor protein	Two-component system
I	INDEL		1:2785824	T	TG			might be protein check again
I	INDEL	PABCH10_04929	5302739	C	AC			type I restriction endonuclease subunit R
I	INDEL	PABCH10_02632	2755529	GAGA	G		infC	Translation initiation factor IF-3	Metabolic pathway
B	S	PABCH13_05028	206	A	G	G206		Uracil-DNA glycosylase
B	INDEL		1:3129522	AT	A			glycosyltransferase? Undecaprenyl-phosphate glucose phosphotransferase?
C	INDEL	PABCH14_02010	47	A	AG		wbpL	glycosyl transferase	Lipopolysaccharide biosynthesis
C	INDEL	PABCH14_01385	250	G	GA			hypothetical protein
F	N	PABCH42_00239	135	G	A	D135N	ampR	HTH-type transcriptional activator AmpR	beta-Lactam resistance
F	N	PABCH42_00712	130	A	C	T130P	mexR	Multidrug resistance operon repressor	beta-Lactam resistance
F	N	PABCH42_00712	131	G	T	R131L	mexR	Multidrug resistance operon repressor	beta-Lactam resistance
F	S	PABCH42_02138	85	C	T	N85	dapB	Dihydrodipicolinate reductase	Metabolic pathway
F	N	PABCH42_02677	327	C	A	R327S	bifA	Cyclic-di-GMP phosphodiesterase inversely regulating biofilm formation and swarming motility	Biofilm formation
F	S	PABCH42_03246	228	G	A	L228	shaC	Na(+)/H(+) antiporter subunit D	Metabolic pathway
F	N	PABCH42_03585	206	C	T	A206V	lasR	Transcriptional activator protein LasR	Quorum sensing;Biofilm formation
F	N	PABCH42_03585	231	G	A	A231T	lasR	Transcriptional activator protein LasR	Quorum sensing;Biofilm formation
F	N	PABCH42_04798	240	T	C	V240A	mtlY	Xylulose kinase	Metabolic pathway
F	N	PABCH42_05480	257	C	T	P257S		Putative serine protease	Other
F	N	PABCH42_05916	344	A	G	Y344C		hypothetical protein
F	S	PABCH42_06205	41	G	T	V41		LrgB family protein
F	INDEL	PABCH42_03585	3839911	AC	A	Y56	lasR	Transcriptional activator protein LasR	Quorum sensing;Biofilm formation
F	INDEL	PABCH42_06526	6996855	T	CT	L8	purT	phosphoribosylglycinamide formyltransferase 2	Metabolic pathway
E	N	PABCH45_00431	1984	C	T	Q1984*	pilL	Chemotactic signal transduction protein	Motility;Two-component system;Biofilm formation
E	N	PABCH45_00703	163	G	A	A163T	vfr	Transcriptional regulator Vfr, global virulence factor	Two-component system;Biofilm formation;Quorum sensing
E	N	PABCH45_02996	355	T	C	F355L	czcA	Heavy metal efflux protein	Metal transport
E	P		-69:PABCH45_03200	T	C			-69:PABCH45_03200 Hydrolase / non-heme chloroperoxidase
E	N	PABCH45_03661	232	G	A	W232*	PA3052	hypothetical protein	Other
E	N	PABCH45_03814	149	A	G	S149G		UDP-glucose/GDP-mannose dehydrogenase family	Metabolic pathway
E	N	PABCH45_03873	390	C	T	Q390*	cyaB	Adenylate cyclase for cAMP synthesis	Biofilm formation;Other
E	I		1:4479447	A	G
E	N	PABCH45_04514	484	C	T	Q484*		hypothetical protein	Other
E	INDEL	PABCH45_00703	758219	A	TA	E79	vfr	Transcriptional regulator Vfr, global virulence factor	Two-component system;Biofilm formation;Quorum sensing
E	INDEL	PABCH45_00426	459252	G	GA	L27	pilG	Twitching motility protein PilG	Two-component system;Motility;Biofilm formation
E	INDEL		4694472	G	GC
E	INDEL	PABCH45_00429	461277	GGT	G	S205	pilJ	Twitching motility protein PilJ	Two-component system;Motility;Biofilm formation
H	I		1:1858814	T	A			-215-PABCH46_01663 5968-PABCH46_01669
H	I		1:1858977	G	A			-378-PABCH46_01663 5805-PABCH46_01669
H	N	PABCH46_03543	3819	C	T	A3819V	pvdL	Pyoverdine chromophore precursor synthetase PvdL	Pyoverdine synthesis
H	N	PABCH46_04084	493	G	A	G493E	oprM	Outer membrane protein OprM	Quorum sensing;beta-Lactam resistance
H	INDEL		1:2919846	T	TG			DNA invertase / hypothetical
H	INDEL		1:5864879	C	CCTG			murein transglycosylase
H	INDEL	PABCH46_05851	107	C	GC	G107	PA5248	putative Frt1-like Fe2+/Pb2+ permease	Metal transport
