# Supplementary material for: Rapid expansion and extinction of antibiotic resistance mutations during treatment of acute bacterial respiratory infections
Source: Nat Commun. 2022 Mar 9;13:1231. doi: 10.1038/s41467-022-28188-w (PMC8907320; doi:10.1038/s41467-022-28188-w)
Supplement: Supplementary file 5 — Supplementary Data 3 [file 41467_2022_28188_MOESM5_ESM.xlsx]

## Sheet: Design_scheme
Supplementary Data 3. Primers used for resistance-targeted amplicon sequencing (RETRA-seq).
Name	PCR1f_7-9N	Tm_anneal	Tm_all	Product Size
P01_nalD_FW	CCTACACGACGCTCTTCCGATCT NNNNNNNN CTGGAAGTGCCAGTAGACGG	57.5	66.96	257
P01_nalD_RV	GAGTTCAGACGTGTGCTCTTCCGATCT NNNNNNNN AAATACTTCGAGTCCGCCCG	57.2	67.83
P01_anmK_FW	CCTACACGACGCTCTTCCGATCT NNNNNNNN GGTTCATGCCGGATGGTTTG	57	66.39	262
P01_anmK_RV	GAGTTCAGACGTGTGCTCTTCCGATCT NNNNNNNN GATCGAGCAAGGTGATCGCA	57.5	67.15
P01_sltB1_FW	CCTACACGACGCTCTTCCGATCT NNNNNNNN CAAGTACTGCGTACATGGGC	56	66.48	228
P01_sltB1_RV	GAGTTCAGACGTGTGCTCTTCCGATCT NNNNNNNN GCATCGAGGATCGACTGCTT	57.3	67.05
P09_oprD_FW	CCTACACGACGCTCTTCCGATCT NNNNNNNN CGACGGTACCAAGGTCGATT	56.9	66.84	259
P09_oprD_RV	GAGTTCAGACGTGTGCTCTTCCGATCT NNNNNNNN CGTTGCCTGTCGGTCGATTA	57.4	67.53
P09_ampD_FW	CCTACACGACGCTCTTCCGATCT NNNNNNNN TTGGAATCGGTCAATCCGGC	57.9	66.29	241
P09_ampD_RV	GAGTTCAGACGTGTGCTCTTCCGATCT NNNNNNNN CAACGACTTCTCCCTTGGCA	57.5	67.52
P09_sltB1_FW	CCTACACGACGCTCTTCCGATCT NNNNNNNN ATCATCGGCGTGGAAACCTT	57.1	67.39	228
P09_sltB1_RV	GAGTTCAGACGTGTGCTCTTCCGATCT NNNNNNNN CTCGGCATGAATTGTGGCAG	56.9	67.34
P13_sulP_FW	CCTACACGACGCTCTTCCGATCT NNNNNNNN CTGGTGGACCTGTCGATGAT	56.6	66.64	256
P13_sulP_RV	GAGTTCAGACGTGTGCTCTTCCGATCT NNNNNNNN ATGGATGTGCAGCAGGTTCT	56.9	67.75
P14_wbpL_FW	CCTACACGACGCTCTTCCGATCT NNNNNNNN CGCTCTTTCCCTGCTGTTGA	57.8	67.17	216
P14_wbpL_RV	GAGTTCAGACGTGTGCTCTTCCGATCT NNNNNNNN GGATACCAGTGGCCAGATCC	57.4	66.89
P42_ampR_FW	CCTACACGACGCTCTTCCGATCT NNNNNNNN CGAAGCGGATCGCGTAGTC	58.3	67.46	244
P42_ampR_RV	GAGTTCAGACGTGTGCTCTTCCGATCT NNNNNNNN TGCTGTGTGACTCCTTCGAC	57.1	66.51
P42_mexR_FW	CCTACACGACGCTCTTCCGATCT NNNNNNNN CTTCCAGCTCTTCCTCACCG	57.6	66.97	247
P42_mexR_RV	GAGTTCAGACGTGTGCTCTTCCGATCT NNNNNNNN ACCTGAAACGAAAAACGCCG	56.6	67.71
P42_ampD_FW	CCTACACGACGCTCTTCCGATCT NNNNNNNN CTTGGCATCGAACTGGAGGG	58.2	67.23	257
P42_ampD_RV	GAGTTCAGACGTGTGCTCTTCCGATCT NNNNNNNN AGCAACACCAGGAACGTCAT	57	67.79
P42_PA0810_FW	CCTACACGACGCTCTTCCGATCT NNNNNNNN GGCTTGTAGTGGCCGAACAG	58.6	66.96	216
P42_PA0810_RV	GAGTTCAGACGTGTGCTCTTCCGATCT NNNNNNNN CTGCTGCAACGCATCACTG	57.3	67.63
	[P5] [Read 1 Seq Primer]
PCR2_FW	AATGATACGGCGACCACCGAGATCT ACACTCTTTCCCTACACGACGCTCTTCCGATCT
	[P7] [barcode] [Read 2 Seq Primer, partial]	Barcode	Output
P7	Read 2 Seq primer partial
CAAGCAGAAGACGGCATACGAGAT	GTGACTGGAGTTCAGACGTGTGCTCTTC
BC1_01SP9_nalD	CAAGCAGAAGACGGCATACGAGATTATCCAGTGTGACTGGAGTTCAGACGTGTGCTCTTC	TATCCAGT	ACTGGATA
BC2_01SP9_anmK	CAAGCAGAAGACGGCATACGAGATGAGATAACGTGACTGGAGTTCAGACGTGTGCTCTTC	GAGATAAC	GTTATCTC
BC3_01SP9_sltB1	CAAGCAGAAGACGGCATACGAGATCATGGAATGTGACTGGAGTTCAGACGTGTGCTCTTC	CATGGAAT	ATTCCATG
BC4_01SP10_nalD	CAAGCAGAAGACGGCATACGAGATCAGTTCCAGTGACTGGAGTTCAGACGTGTGCTCTTC	CAGTTCCA	TGGAACTG
BC5_01SP10_anmK	CAAGCAGAAGACGGCATACGAGATCCGTATATGTGACTGGAGTTCAGACGTGTGCTCTTC	CCGTATAT	ATATACGG
BC6_01SP10_sltB1	CAAGCAGAAGACGGCATACGAGATGCTGAAGAGTGACTGGAGTTCAGACGTGTGCTCTTC	GCTGAAGA	TCTTCAGC
BC7_09SP1_oprD	CAAGCAGAAGACGGCATACGAGATCGCAAGCTGTGACTGGAGTTCAGACGTGTGCTCTTC	CGCAAGCT	AGCTTGCG
BC8_09SP1_ampD	CAAGCAGAAGACGGCATACGAGATTATCTGTGGTGACTGGAGTTCAGACGTGTGCTCTTC	TATCTGTG	CACAGATA
BC9_09SP1_sltB1	CAAGCAGAAGACGGCATACGAGATGCCGAATGGTGACTGGAGTTCAGACGTGTGCTCTTC	GCCGAATG	CATTCGGC
BC10_09SP4_oprD	CAAGCAGAAGACGGCATACGAGATTACTGCAGGTGACTGGAGTTCAGACGTGTGCTCTTC	TACTGCAG	CTGCAGTA
BC11_09SP4_ampD	CAAGCAGAAGACGGCATACGAGATCATGTTGAGTGACTGGAGTTCAGACGTGTGCTCTTC	CATGTTGA	TCAACATG
BC12_09SP4_sltB1	CAAGCAGAAGACGGCATACGAGATATAGAGTCGTGACTGGAGTTCAGACGTGTGCTCTTC	ATAGAGTC	GACTCTAT
BC13_13SP1_sulP	CAAGCAGAAGACGGCATACGAGATTAACCTCAGTGACTGGAGTTCAGACGTGTGCTCTTC	TAACCTCA	TGAGGTTA
BC14_13SP3_sulP	CAAGCAGAAGACGGCATACGAGATATTAGCTGGTGACTGGAGTTCAGACGTGTGCTCTTC	ATTAGCTG	CAGCTAAT
BC15_14SP1_wbpL	CAAGCAGAAGACGGCATACGAGATTCACGCTCGTGACTGGAGTTCAGACGTGTGCTCTTC	TCACGCTC	GAGCGTGA
BC16_14SP3_wbpL	CAAGCAGAAGACGGCATACGAGATGCATCACGGTGACTGGAGTTCAGACGTGTGCTCTTC	GCATCACG	CGTGATGC
BC17_42SP1_ampR	CAAGCAGAAGACGGCATACGAGATAGGACGGTGTGACTGGAGTTCAGACGTGTGCTCTTC	AGGACGGT	ACCGTCCT
BC18_42SP1_mexR	CAAGCAGAAGACGGCATACGAGATGAACGTAGGTGACTGGAGTTCAGACGTGTGCTCTTC	GAACGTAG	CTACGTTC
BC19_42SP1_ampD	CAAGCAGAAGACGGCATACGAGATACCTTGAAGTGACTGGAGTTCAGACGTGTGCTCTTC	ACCTTGAA	TTCAAGGT
BC20_42SP1_PA0810	CAAGCAGAAGACGGCATACGAGATGTGGTTCCGTGACTGGAGTTCAGACGTGTGCTCTTC	GTGGTTCC	GGAACCAC
BC21_42SP2_ampR	CAAGCAGAAGACGGCATACGAGATTATGGTGTGTGACTGGAGTTCAGACGTGTGCTCTTC	TATGGTGT	ACACCATA
BC22_42SP2_mexR	CAAGCAGAAGACGGCATACGAGATCGACTGCTGTGACTGGAGTTCAGACGTGTGCTCTTC	CGACTGCT	AGCAGTCG
BC23_42SP3_ampD	CAAGCAGAAGACGGCATACGAGATCTGGCTCTGTGACTGGAGTTCAGACGTGTGCTCTTC	CTGGCTCT	AGAGCCAG
BC24_42SP4_PA0810	CAAGCAGAAGACGGCATACGAGATGGCTCTTGGTGACTGGAGTTCAGACGTGTGCTCTTC	GGCTCTTG	CAAGAGCC
BC1_01SP9_nalD_set2	CAAGCAGAAGACGGCATACGAGATCGAACAGTGTGACTGGAGTTCAGACGTGTGCTCTTC	CGAACAGT	ACTGTTCG
BC2_01SP9_anmK_set2	CAAGCAGAAGACGGCATACGAGATGGTTAGCAGTGACTGGAGTTCAGACGTGTGCTCTTC	GGTTAGCA	TGCTAACC
BC3_01SP9_sltB1_set2	CAAGCAGAAGACGGCATACGAGATAGACGCTGGTGACTGGAGTTCAGACGTGTGCTCTTC	AGACGCTG	CAGCGTCT
BC4_01SP10_nalD_set2	CAAGCAGAAGACGGCATACGAGATTTGCTAGGGTGACTGGAGTTCAGACGTGTGCTCTTC	TTGCTAGG	CCTAGCAA
BC5_01SP10_anmK_set2	CAAGCAGAAGACGGCATACGAGATCTCCGGTTGTGACTGGAGTTCAGACGTGTGCTCTTC	CTCCGGTT	AACCGGAG
BC6_01SP10_sltB1_set2	CAAGCAGAAGACGGCATACGAGATACCGCATCGTGACTGGAGTTCAGACGTGTGCTCTTC	ACCGCATC	GATGCGGT
BC7_09SP1_oprD_set2	CAAGCAGAAGACGGCATACGAGATATTACCGAGTGACTGGAGTTCAGACGTGTGCTCTTC	ATTACCGA	TCGGTAAT
BC8_09SP1_ampD_set2	CAAGCAGAAGACGGCATACGAGATAGTTGTTGGTGACTGGAGTTCAGACGTGTGCTCTTC	AGTTGTTG	CAACAACT
BC9_09SP1_sltB1_set2	CAAGCAGAAGACGGCATACGAGATACGCTGTCGTGACTGGAGTTCAGACGTGTGCTCTTC	ACGCTGTC	GACAGCGT
BC10_09SP4_oprD_set2	CAAGCAGAAGACGGCATACGAGATATTGGCAAGTGACTGGAGTTCAGACGTGTGCTCTTC	ATTGGCAA	TTGCCAAT
BC11_09SP4_ampD_set2	CAAGCAGAAGACGGCATACGAGATTAGCACGCGTGACTGGAGTTCAGACGTGTGCTCTTC	TAGCACGC	GCGTGCTA
BC12_09SP4_sltB1_set2	CAAGCAGAAGACGGCATACGAGATTGAAGGATGTGACTGGAGTTCAGACGTGTGCTCTTC	TGAAGGAT	ATCCTTCA
BC13_13SP1_sulP_set2	CAAGCAGAAGACGGCATACGAGATTTCAGTAGGTGACTGGAGTTCAGACGTGTGCTCTTC	TTCAGTAG	CTACTGAA
BC14_13SP3_sulP_set2	CAAGCAGAAGACGGCATACGAGATCGATACGCGTGACTGGAGTTCAGACGTGTGCTCTTC	CGATACGC	GCGTATCG
BC15_14SP1_wbpL_set2	CAAGCAGAAGACGGCATACGAGATCTGTAAGTGTGACTGGAGTTCAGACGTGTGCTCTTC	CTGTAAGT	ACTTACAG
BC16_14SP3_wbpL_set2	CAAGCAGAAGACGGCATACGAGATACGTAGCCGTGACTGGAGTTCAGACGTGTGCTCTTC	ACGTAGCC	GGCTACGT
BC17_42SP1_ampR_set2	CAAGCAGAAGACGGCATACGAGATGGCTTCAAGTGACTGGAGTTCAGACGTGTGCTCTTC	GGCTTCAA	TTGAAGCC
BC18_42SP1_mexR_set2	CAAGCAGAAGACGGCATACGAGATTCCACACCGTGACTGGAGTTCAGACGTGTGCTCTTC	TCCACACC	GGTGTGGA
BC19_42SP1_ampD_set2	CAAGCAGAAGACGGCATACGAGATGTTGCTCAGTGACTGGAGTTCAGACGTGTGCTCTTC	GTTGCTCA	TGAGCAAC
BC20_42SP1_PA0810_set2	CAAGCAGAAGACGGCATACGAGATCTCACTTAGTGACTGGAGTTCAGACGTGTGCTCTTC	CTCACTTA	TAAGTGAG
BC21_42SP2_ampR_set2	CAAGCAGAAGACGGCATACGAGATGCACTAGAGTGACTGGAGTTCAGACGTGTGCTCTTC	GCACTAGA	TCTAGTGC
BC22_42SP2_mexR_set2	CAAGCAGAAGACGGCATACGAGATTACAACACGTGACTGGAGTTCAGACGTGTGCTCTTC	TACAACAC	GTGTTGTA
BC23_42SP3_ampD_set2	CAAGCAGAAGACGGCATACGAGATGCGAACACGTGACTGGAGTTCAGACGTGTGCTCTTC	GCGAACAC	GTGTTCGC
BC24_42SP4_PA0810_set2	CAAGCAGAAGACGGCATACGAGATAGAGTGCGGTGACTGGAGTTCAGACGTGTGCTCTTC	AGAGTGCG	CGCACTCT

## Sheet: IDT_order
Name	Sequence	Scale	Purification
P01_nalD_FW	CCTACACGACGCTCTTCCGATCTNNNNNNNNCTGGAAGTGCCAGTAGACGG	25nm	STD
P01_nalD_RV	GAGTTCAGACGTGTGCTCTTCCGATCTNNNNNNNNAAATACTTCGAGTCCGCCCG	25nm	STD
P01_anmK_FW	CCTACACGACGCTCTTCCGATCTNNNNNNNNGGTTCATGCCGGATGGTTTG	25nm	STD
P01_anmK_RV	GAGTTCAGACGTGTGCTCTTCCGATCTNNNNNNNNGATCGAGCAAGGTGATCGCA	25nm	STD
P01_sltB1_FW	CCTACACGACGCTCTTCCGATCTNNNNNNNNCAAGTACTGCGTACATGGGC	25nm	STD
P01_sltB1_RV	GAGTTCAGACGTGTGCTCTTCCGATCTNNNNNNNNGCATCGAGGATCGACTGCTT	25nm	STD
P09_oprD_FW	CCTACACGACGCTCTTCCGATCTNNNNNNNNCGACGGTACCAAGGTCGATT	25nm	STD
P09_oprD_RV	GAGTTCAGACGTGTGCTCTTCCGATCTNNNNNNNNCGTTGCCTGTCGGTCGATTA	25nm	STD
P09_ampD_FW	CCTACACGACGCTCTTCCGATCTNNNNNNNNTTGGAATCGGTCAATCCGGC	25nm	STD
P09_ampD_RV	GAGTTCAGACGTGTGCTCTTCCGATCTNNNNNNNNCAACGACTTCTCCCTTGGCA	25nm	STD
P09_sltB1_FW	CCTACACGACGCTCTTCCGATCTNNNNNNNNATCATCGGCGTGGAAACCTT	25nm	STD
P09_sltB1_RV	GAGTTCAGACGTGTGCTCTTCCGATCTNNNNNNNNCTCGGCATGAATTGTGGCAG	25nm	STD
P13_sulP_FW	CCTACACGACGCTCTTCCGATCTNNNNNNNNCTGGTGGACCTGTCGATGAT	25nm	STD
P13_sulP_RV	GAGTTCAGACGTGTGCTCTTCCGATCTNNNNNNNNATGGATGTGCAGCAGGTTCT	25nm	STD
P14_wbpL_FW	CCTACACGACGCTCTTCCGATCTNNNNNNNNCGCTCTTTCCCTGCTGTTGA	25nm	STD
P14_wbpL_RV	GAGTTCAGACGTGTGCTCTTCCGATCTNNNNNNNNGGATACCAGTGGCCAGATCC	25nm	STD
P42_ampR_FW	CCTACACGACGCTCTTCCGATCTNNNNNNNNCGAAGCGGATCGCGTAGTC	25nm	STD
P42_ampR_RV	GAGTTCAGACGTGTGCTCTTCCGATCTNNNNNNNNTGCTGTGTGACTCCTTCGAC	25nm	STD
P42_mexR_FW	CCTACACGACGCTCTTCCGATCTNNNNNNNNCTTCCAGCTCTTCCTCACCG	25nm	STD
P42_mexR_RV	GAGTTCAGACGTGTGCTCTTCCGATCTNNNNNNNNACCTGAAACGAAAAACGCCG	25nm	STD
P42_ampD_FW	CCTACACGACGCTCTTCCGATCTNNNNNNNNCTTGGCATCGAACTGGAGGG	25nm	STD
P42_ampD_RV	GAGTTCAGACGTGTGCTCTTCCGATCTNNNNNNNNAGCAACACCAGGAACGTCAT	25nm	STD
P42_PA0810_FW	CCTACACGACGCTCTTCCGATCTNNNNNNNNGGCTTGTAGTGGCCGAACAG	25nm	STD
P42_PA0810_RV	GAGTTCAGACGTGTGCTCTTCCGATCTNNNNNNNNCTGCTGCAACGCATCACTG	25nm	STD
PCR2_FW	AATGATACGGCGACCACCGAGATCTACACTCTTTCCCTACACGACGCTCTTCCGATCT	25nm	STD
BC1_01SP9_nalD	CAAGCAGAAGACGGCATACGAGATTATCCAGTGTGACTGGAGTTCAGACGTGTGCTCTTC	25nm	STD
BC2_01SP9_anmK	CAAGCAGAAGACGGCATACGAGATGAGATAACGTGACTGGAGTTCAGACGTGTGCTCTTC	25nm	STD
BC3_01SP9_sltB1	CAAGCAGAAGACGGCATACGAGATCATGGAATGTGACTGGAGTTCAGACGTGTGCTCTTC	25nm	STD
BC4_01SP10_nalD	CAAGCAGAAGACGGCATACGAGATCAGTTCCAGTGACTGGAGTTCAGACGTGTGCTCTTC	25nm	STD
BC5_01SP10_anmK	CAAGCAGAAGACGGCATACGAGATCCGTATATGTGACTGGAGTTCAGACGTGTGCTCTTC	25nm	STD
BC6_01SP10_sltB1	CAAGCAGAAGACGGCATACGAGATGCTGAAGAGTGACTGGAGTTCAGACGTGTGCTCTTC	25nm	STD
BC7_09SP1_oprD	CAAGCAGAAGACGGCATACGAGATCGCAAGCTGTGACTGGAGTTCAGACGTGTGCTCTTC	25nm	STD
BC8_09SP1_ampD	CAAGCAGAAGACGGCATACGAGATTATCTGTGGTGACTGGAGTTCAGACGTGTGCTCTTC	25nm	STD
BC9_09SP1_sltB1	CAAGCAGAAGACGGCATACGAGATGCCGAATGGTGACTGGAGTTCAGACGTGTGCTCTTC	25nm	STD
BC10_09SP4_oprD	CAAGCAGAAGACGGCATACGAGATTACTGCAGGTGACTGGAGTTCAGACGTGTGCTCTTC	25nm	STD
BC11_09SP4_ampD	CAAGCAGAAGACGGCATACGAGATCATGTTGAGTGACTGGAGTTCAGACGTGTGCTCTTC	25nm	STD
BC12_09SP4_sltB1	CAAGCAGAAGACGGCATACGAGATATAGAGTCGTGACTGGAGTTCAGACGTGTGCTCTTC	25nm	STD
BC13_13SP1_sulP	CAAGCAGAAGACGGCATACGAGATTAACCTCAGTGACTGGAGTTCAGACGTGTGCTCTTC	25nm	STD
BC14_13SP3_sulP	CAAGCAGAAGACGGCATACGAGATATTAGCTGGTGACTGGAGTTCAGACGTGTGCTCTTC	25nm	STD
BC15_14SP1_wbpL	CAAGCAGAAGACGGCATACGAGATTCACGCTCGTGACTGGAGTTCAGACGTGTGCTCTTC	25nm	STD
BC16_14SP3_wbpL	CAAGCAGAAGACGGCATACGAGATGCATCACGGTGACTGGAGTTCAGACGTGTGCTCTTC	25nm	STD
BC17_42SP1_ampR	CAAGCAGAAGACGGCATACGAGATAGGACGGTGTGACTGGAGTTCAGACGTGTGCTCTTC	25nm	STD
BC18_42SP1_mexR	CAAGCAGAAGACGGCATACGAGATGAACGTAGGTGACTGGAGTTCAGACGTGTGCTCTTC	25nm	STD
BC19_42SP1_ampD	CAAGCAGAAGACGGCATACGAGATACCTTGAAGTGACTGGAGTTCAGACGTGTGCTCTTC	25nm	STD
BC20_42SP1_PA0810	CAAGCAGAAGACGGCATACGAGATGTGGTTCCGTGACTGGAGTTCAGACGTGTGCTCTTC	25nm	STD
BC21_42SP2_ampR	CAAGCAGAAGACGGCATACGAGATTATGGTGTGTGACTGGAGTTCAGACGTGTGCTCTTC	25nm	STD
BC22_42SP2_mexR	CAAGCAGAAGACGGCATACGAGATCGACTGCTGTGACTGGAGTTCAGACGTGTGCTCTTC	25nm	STD
BC23_42SP3_ampD	CAAGCAGAAGACGGCATACGAGATCTGGCTCTGTGACTGGAGTTCAGACGTGTGCTCTTC	25nm	STD
BC24_42SP4_PA0810	CAAGCAGAAGACGGCATACGAGATGGCTCTTGGTGACTGGAGTTCAGACGTGTGCTCTTC	25nm	STD
BC1_01SP9_nalD_set2	CAAGCAGAAGACGGCATACGAGATCGAACAGTGTGACTGGAGTTCAGACGTGTGCTCTTC	25nm	STD
BC2_01SP9_anmK_set2	CAAGCAGAAGACGGCATACGAGATGGTTAGCAGTGACTGGAGTTCAGACGTGTGCTCTTC	25nm	STD
BC3_01SP9_sltB1_set2	CAAGCAGAAGACGGCATACGAGATAGACGCTGGTGACTGGAGTTCAGACGTGTGCTCTTC	25nm	STD
BC4_01SP10_nalD_set2	CAAGCAGAAGACGGCATACGAGATTTGCTAGGGTGACTGGAGTTCAGACGTGTGCTCTTC	25nm	STD
BC5_01SP10_anmK_set2	CAAGCAGAAGACGGCATACGAGATCTCCGGTTGTGACTGGAGTTCAGACGTGTGCTCTTC	25nm	STD
BC6_01SP10_sltB1_set2	CAAGCAGAAGACGGCATACGAGATACCGCATCGTGACTGGAGTTCAGACGTGTGCTCTTC	25nm	STD
BC7_09SP1_oprD_set2	CAAGCAGAAGACGGCATACGAGATATTACCGAGTGACTGGAGTTCAGACGTGTGCTCTTC	25nm	STD
BC8_09SP1_ampD_set2	CAAGCAGAAGACGGCATACGAGATAGTTGTTGGTGACTGGAGTTCAGACGTGTGCTCTTC	25nm	STD
BC9_09SP1_sltB1_set2	CAAGCAGAAGACGGCATACGAGATACGCTGTCGTGACTGGAGTTCAGACGTGTGCTCTTC	25nm	STD
BC10_09SP4_oprD_set2	CAAGCAGAAGACGGCATACGAGATATTGGCAAGTGACTGGAGTTCAGACGTGTGCTCTTC	25nm	STD
BC11_09SP4_ampD_set2	CAAGCAGAAGACGGCATACGAGATTAGCACGCGTGACTGGAGTTCAGACGTGTGCTCTTC	25nm	STD
BC12_09SP4_sltB1_set2	CAAGCAGAAGACGGCATACGAGATTGAAGGATGTGACTGGAGTTCAGACGTGTGCTCTTC	25nm	STD
BC13_13SP1_sulP_set2	CAAGCAGAAGACGGCATACGAGATTTCAGTAGGTGACTGGAGTTCAGACGTGTGCTCTTC	25nm	STD
BC14_13SP3_sulP_set2	CAAGCAGAAGACGGCATACGAGATCGATACGCGTGACTGGAGTTCAGACGTGTGCTCTTC	25nm	STD
BC15_14SP1_wbpL_set2	CAAGCAGAAGACGGCATACGAGATCTGTAAGTGTGACTGGAGTTCAGACGTGTGCTCTTC	25nm	STD
BC16_14SP3_wbpL_set2	CAAGCAGAAGACGGCATACGAGATACGTAGCCGTGACTGGAGTTCAGACGTGTGCTCTTC	25nm	STD
BC17_42SP1_ampR_set2	CAAGCAGAAGACGGCATACGAGATGGCTTCAAGTGACTGGAGTTCAGACGTGTGCTCTTC	25nm	STD
BC18_42SP1_mexR_set2	CAAGCAGAAGACGGCATACGAGATTCCACACCGTGACTGGAGTTCAGACGTGTGCTCTTC	25nm	STD
BC19_42SP1_ampD_set2	CAAGCAGAAGACGGCATACGAGATGTTGCTCAGTGACTGGAGTTCAGACGTGTGCTCTTC	25nm	STD
BC20_42SP1_PA0810_set2	CAAGCAGAAGACGGCATACGAGATCTCACTTAGTGACTGGAGTTCAGACGTGTGCTCTTC	25nm	STD
BC21_42SP2_ampR_set2	CAAGCAGAAGACGGCATACGAGATGCACTAGAGTGACTGGAGTTCAGACGTGTGCTCTTC	25nm	STD
BC22_42SP2_mexR_set2	CAAGCAGAAGACGGCATACGAGATTACAACACGTGACTGGAGTTCAGACGTGTGCTCTTC	25nm	STD
BC23_42SP3_ampD_set2	CAAGCAGAAGACGGCATACGAGATGCGAACACGTGACTGGAGTTCAGACGTGTGCTCTTC	25nm	STD
BC24_42SP4_PA0810_set2	CAAGCAGAAGACGGCATACGAGATAGAGTGCGGTGACTGGAGTTCAGACGTGTGCTCTTC	25nm	STD
