# Supplementary material for: Rapid expansion and extinction of antibiotic resistance mutations during treatment of acute bacterial respiratory infections
Source: Nat Commun. 2022 Mar 9;13:1231. doi: 10.1038/s41467-022-28188-w (PMC8907320; doi:10.1038/s41467-022-28188-w)
Supplement: Supplementary file 7 — Source Data [file 41467_2022_28188_MOESM7_ESM.zip]

Archive with 18 entries (17 files):
- Source Data/
- __MACOSX/._Source Data
- Source Data/.DS_Store
- __MACOSX/Source Data/._.DS_Store
- Source Data/Figure4.xlsx
- __MACOSX/Source Data/._Figure4.xlsx
- Source Data/SuppFig4.xlsx
- __MACOSX/Source Data/._SuppFig4.xlsx
- Source Data/SuppFig5.xlsx
- __MACOSX/Source Data/._SuppFig5.xlsx
- Source Data/SuppFig2.xlsx
- __MACOSX/Source Data/._SuppFig2.xlsx
- Source Data/Figure2.xlsx
- __MACOSX/Source Data/._Figure2.xlsx
- Source Data/Figure3.xlsx
- __MACOSX/Source Data/._Figure3.xlsx
- Source Data/SuppFig3.xlsx
- __MACOSX/Source Data/._SuppFig3.xlsx
