# Supplementary material for: Rapid expansion and extinction of antibiotic resistance mutations during treatment of acute bacterial respiratory infections
Source: Nat Commun. 2022 Mar 9;13:1231. doi: 10.1038/s41467-022-28188-w (PMC8907320; doi:10.1038/s41467-022-28188-w)
Supplement: Supplementary file 7 — Source Data [file 41467_2022_28188_MOESM7_ESM.zip › Source Data/Figure4.xlsx]

## Sheet: Figure4b
		Allele Freq (%), RETRA-Seq
Locus	Allele	Time 1	Time 2	Mutant Colony Freq (%)
NalD_N11T	WT	92.9137	50.6221	0
NalD_N11T	Mutant	7.08627	49.3779	37.5
AnmK_W66R	WT	91.9776	55.331	0
AnmK_W66R	Mutant	8.02243	44.669	37.5
SltB1_A29ins	WT	92.6436	54.5928	0
SltB1_A29ins	Mutant	7.35639	45.4072	33.3333
		Allele UMI counts, RETRA-Seq
Locus	Allele	Time 1	Time 2
NalD_N11T	WT	10791	12247
NalD_N11T	Mutant	823	11946
AnmK_W66R	WT	3772	2491
AnmK_W66R	Mutant	329	2011
SltB1_A29ins	WT	3161	2199
SltB1_A29ins	Mutant	251	1829

## Sheet: Figure4c
		Allele Freq (%), RETRA-Seq
Locus	Allele	Time 1	Time 2	Mutant Colony Freq (%)
OprD_Q400ins	WT	100	92.6128	0
OprD_Q400ins	Mutant	0	7.38722	8.33333
AmpD_H157Δ	WT	100	80.9748	0
AmpD_H157Δ	Mutant	0	19.0252	8.33333
PA0810_L120Q	WT	99.9261	99.4687	0
PA0810_L120Q	Mutant	0.073925	0.53132	4.16667
		Allele UMI counts, RETRA-Seq
Locus	Allele	Time 1	Time 2
OprD_Q400ins	WT	2854	3059
OprD_Q400ins	Mutant	0	244
AmpD_H157Δ	WT	6107	4469
AmpD_H157Δ	Mutant	0	1050
PA0810_L120Q	WT	9462	7114
PA0810_L120Q	Mutant	7	38

## Sheet: Figure4d
		Allele Freq (%), RETRA-Seq
Locus	Allele	Time 1	Time 2	Mutant Colony Freq (%)
MexR_R131L	WT	98.4329	100	0
MexR_R131L	Mutant	1.56714	0	8.33333
MexR_T130P	WT	98.0355	99.915	0
MexR_T130P	Mutant	1.56082	0	8.33333
		Allele UMI counts, RETRA-Seq
Locus	Allele	Time 1	Time 2
MexR_R131L	WT	3658	3529
MexR_R131L	Mutant	58	0
MexR_T130P	WT	3701	3526
MexR_T130P	Mutant	15	3

## Sheet: Figure4f
Cefepime MIC (µg/mL)
Patient B		Patient C		Patient D		Patient F		Patient G		Patient H		Patient I
Sputum 1	Sputum 2	Sputum 1	Sputum 2	Sputum 1	Sputum 2	Sputum 1	Sputum 2	Sputum 1	Sputum 2	Sputum 1	Sputum 2	Sputum 1	Sputum 2
2	2	2	2	1	2	16	8	4	4	2	2	16	64
2	2	2	1	1	2	16	64	4	2	1	1	16	16
2	2	2	2	1	2	64	64	4	16	2	2	16	4
2	2	2	2	1	4	8	32	4	2	1	2	16	8
2	2	2	2	1	2	16	64	4	8	1	1	16	8
2	2	2	2	1	2	8	64	4	16	2	1	16	8
2	2	2	2	1	1	16	16	2	16	2	2	16	4
2	2	2	2	1	16	8	32	2	16	2	2	16	2
2	2	2	2	1	2	8	32	2	8	2	1	16	16
2	2	2	2	1	2	8	64	4	2	2	1	16	4
2	2	2	2	1	2	16	32	2	16	2	2	16	4
2	2	2	2	4	2	8	16	2	4	2	2	16	4
2		2	2	1	1	8	64	2	2	2	2	16	8
2		2	2	1	2	8	32	2	2	2	2	16	4
2		2	2	1	2	16	16	2	8	2	2	16	8
2		2	2	1	2	8	64	2	16	1	2	16	4
2		2	2	2	16	16	32	4	2	2	1	16	4
2		2	2	1	2	8	16	2	8	1	1	16	4
2		2	2	2	1	16	32	2	16	1	2	16	2
2		2	2	2	2	16	16	4	16	2	2	16	8
2		2	2	2	2	8	1	4	2	2	2	16	4
2		2	2	2	2	8	16	2	16	2	1	16	4
2		2	2	2	2	8	64	4	2	2	2	16	4
2		2	2	2	1	16	32	2	4	2	2	16	4

## Sheet: Figure4g
Patient	Fraction treated days	Mean fold difference
B	0.4	1
C	0	0.9792
D	0.9167	2.1765
F	0.8333	2.6616
G	1	2.9143
H	0	0.9524
I	0	0.5208
