# Supplementary material for: Rapid expansion and extinction of antibiotic resistance mutations during treatment of acute bacterial respiratory infections
Source: Nat Commun. 2022 Mar 9;13:1231. doi: 10.1038/s41467-022-28188-w (PMC8907320; doi:10.1038/s41467-022-28188-w)
Supplement: Supplementary file 7 — Source Data [file 41467_2022_28188_MOESM7_ESM.zip › Source Data/SuppFig4.xlsx]

## Sheet: SuppFig4a_Ciprofloxacin
Ciprofloxacin MIC (µg/mL)
Patient B		Patient C		Patient D		Patient F		Patient G		Patient H		Patient I
Sputum 1	Sputum 2	Sputum 1	Sputum 2	Sputum 1	Sputum 2	Sputum 1	Sputum 2	Sputum 1	Sputum 2	Sputum 1	Sputum 2	Sputum 1	Sputum 2
0.25	0.25	0.25	0.25	0.25	0.25	0.25	0.25	0.25	0.25	0.25	0.25	0.25	0.25
0.25	0.25	0.25	0.25	0.25	0.25	0.25	0.25	0.25	0.25	0.25	0.25	0.25	0.25
0.25	0.25	0.25	0.25	0.25	0.25	0.25	0.25	0.25	0.25	0.25	0.25	0.25	0.25
0.25	0.25	0.25	0.25	0.25	0.25	0.25	0.25	0.25	0.25	0.25	0.25	0.25	0.25
0.25	0.25	0.25	0.25	0.25	0.25	0.25	0.25	0.25	0.25	0.25	0.25	0.25	0.25
0.25	0.25	0.25	0.25	0.25	0.25	0.25	0.25	0.25	0.25	0.25	0.25	0.25	0.25
0.25	0.25	0.25	0.25	0.25	0.25	0.5	0.25	0.25	0.25	0.25	0.25	0.25	0.25
0.25	0.25	0.25	0.25	0.25	0.25	0.25	0.25	0.25	0.25	0.25	0.25	0.25	0.25
0.25	0.25	0.25	0.25	0.25	0.25	0.25	0.25	0.25	0.25	0.25	0.25	0.25	0.25
0.25	0.25	0.25	0.25	0.25	0.25	0.25	0.25	0.25	0.25	0.25	0.25	0.25	0.25
0.25	0.25	0.25	0.25	0.25	0.25	0.25	0.25	0.25	0.25	0.25	0.25	0.25	0.25
0.25	0.25	0.25	0.25	0.25	0.25	1	0.25	0.25	0.25	0.25	0.25	0.25	0.25
0.25		0.25	0.25	0.25	0.25	0.25	0.25	0.25	0.25	0.25	0.25	0.25	0.25
0.25		0.25	0.25	0.25	0.25	0.25	0.25	0.25	0.25	0.25	0.25	0.25	0.25
0.25		0.25	0.25	0.25	0.25	0.25	0.25	0.25	0.25	0.25	0.25	0.25	0.25
0.25		0.25	0.25	0.25	0.25	1	0.25	0.25	0.25	0.25	0.25	0.25	0.25
0.25		0.25	0.25	0.25	0.25	0.25	0.25	0.25	0.25	0.25	0.25	0.25	0.25
0.25		0.25	0.25	0.25	0.25	0.25	0.25	0.25	0.25	0.25	0.25	0.25	0.25
0.25		0.25	0.25	0.25	0.25	0.25	0.25	0.25	0.25	0.25	0.25	0.25	0.25
0.25		0.25	0.25	0.25	0.25	0.25	0.25	0.25	0.25	0.25	0.25	0.25	0.25
0.25		0.25	0.25	0.25	0.25	0.25	0.25	0.25	0.25	0.25	0.25	0.25	0.25
0.25		0.25	0.25	0.25	0.25	0.25	0.25	0.25	0.25	0.25	0.25	0.25	0.25
0.25		0.25	0.25	0.25	0.25	1	0.25	0.25	0.25	0.25	0.25	0.25	0.25
0.25		0.25	0.25	0.25	0.25	0.25	0.25	0.25	0.25	0.25	0.25	0.25	0.25

## Sheet: SuppFig4b_Meropenem
Meropenem MIC (µg/mL)
Patient B		Patient C		Patient D		Patient F		Patient G		Patient H		Patient I
Sputum 1	Sputum 2	Sputum 1	Sputum 2	Sputum 1	Sputum 2	Sputum 1	Sputum 2	Sputum 1	Sputum 2	Sputum 1	Sputum 2	Sputum 1	Sputum 2
0.25	0.25	0.5	0.25	0.25	0.25	0.5	0.5	16	8	0.5	0.5	0.25	8
0.25	0.25	1	0.25	0.25	0.25	1	16	16	8	0.25	0.25	0.25	0.25
0.25	0.25	0.25	0.5	0.25	0.25	1	1	16	16	0.5	0.25	0.25	0.25
0.25	0.25	0.5	0.5	0.25	0.25	1	1	16	8	0.25	0.5	0.25	0.25
0.25	0.25	0.5	0.25	0.25	0.25	0.5	1	16	16	0.25	0.25	0.25	0.25
0.25	0.25	0.5	1	0.25	0.25	1	0.5	16	16	0.5	0.25	0.25	0.25
0.25	0.25	0.5	0.5	0.25	0.25	1	1	16	16	0.5	0.5	0.25	0.25
0.25	0.25	0.5	0.5	0.25	16	1	1	16	16	0.5	0.5	0.25	0.25
0.25	0.25	0.5	1	0.25	0.25	0.5	1	16	16	0.5	0.25	0.25	0.25
0.25	0.25	0.5	0.5	0.25	0.25	1	1	8	16	0.5	0.25	0.25	0.25
0.25	0.25	1	0.5	0.25	0.25	1	0.5	16	16	0.25	0.5	0.25	0.25
0.25	0.25	0.5	0.5	0.25	0.25	1	0.5	16	16	0.5	0.5	0.25	0.25
0.25		1	0.25	0.25	0.5	1	1	16	8	0.5	0.5	0.25	0.25
0.25		0.5	1	0.25	0.25	4	1	16	8	0.5	0.5	0.25	0.25
0.25		1	0.5	0.25	0.25	0.5	1	16	16	0.25	0.5	0.25	0.25
0.25		0.5	0.5	0.25	0.25	1	1	16	16	0.25	1	0.25	0.25
0.25		1	1	0.25	16	1	0.5	16	8	0.25	0.5	0.25	0.25
0.25		1	0.5	0.25	0.25	1	0.5	16	16	0.25	0.5	0.25	0.25
0.25		1	0.25	0.25	0.25	0.5	1	8	16	0.25	0.5	0.25	0.25
0.25		1	0.5	0.25	0.25	0.5	1	8	16	0.5	0.5	0.25	0.25
0.25		1	1	0.25	0.25	1	0.25	16	8	0.5	0.5	0.25	0.25
0.25		0.5	1	0.25	0.25	0.25	1	8	16	0.25	0.25	0.25	0.25
0.25		1	1	0.25	0.25	1	1	16	8	0.25	0.5	0.25	0.25
0.25		0.5	0.25	0.25	0.25	0.5	1	16	16	0.5	1	0.25	0.25

## Sheet: SuppFig4c_Levofloxacin
Levofloxacin MIC (µg/mL)
Patient B		Patient C		Patient D		Patient F		Patient G		Patient H		Patient I
Sputum 1	Sputum 2	Sputum 1	Sputum 2	Sputum 1	Sputum 2	Sputum 1	Sputum 2	Sputum 1	Sputum 2	Sputum 1	Sputum 2	Sputum 1	Sputum 2
1	1	0.125	0.125	0.5	0.5	0.5	0.5	1	1	1	1	1	1
1	1	0.125	0.25	0.5	0.5	0.5	0.5	1	1	1	1	1	1
1	1	0.125	0.125	0.5	0.5	0.5	0.5	1	1	1	1	1	1
1	1	0.125	0.125	0.5	1	0.5	0.5	1	1	1	1	1	1
1	1	0.125	0.125	0.5	0.5	0.5	0.25	1	2	1	1	1	1
1	1	0.125	0.125	0.5	0.5	0.5	0.5	1	1	1	1	2	1
1	1	0.125	0.125	0.5	0.5	0.5	0.5	1	1	1	1	1	1
1	1	0.125	0.125	1	0.5	0.5	0.5	1	1	0.125	1	1	1
1	1	0.125	0.125	0.5	0.5	0.5	0.5	1	1	1	1	1	1
1	1	0.125	0.125	1	0.5	0.5	0.5	1	1	1	1	1	2
1	1	0.125	0.125	1	1	0.5	0.5	1	1	1	1	1	1
1	1	0.125	0.125	1	1	4	0.5	1	1	1	1	1	1
1		0.125	0.125	0.5	1	0.5	0.25	1	1	1	1	1	2
1		0.125	0.125	0.5	1	0.5	0.5	1	1	1	1	1	1
1		0.125	0.125	0.5	0.5	0.5	0.5	1	1	1	1	1	1
1		0.125	0.125	0.5	0.5	4	0.5	1	1	1	1	1	1
1		0.125	0.125	1	0.5	0.5	0.5	1	1	1	1	1	1
1		0.125	0.125	1	0.5	0.5	0.5	1	1	1	1	1	1
1		0.125	0.125	1	0.5	0.5	0.5	1	1	1	1	1	1
1		0.125	0.125	0.5	0.5	0.5	0.5	1	1	1	1	1	1
1		0.125	0.125	0.5	0.5	0.5	0.5	1	1	0.125	1	1	1
1		0.125	0.125	0.5	0.5	0.5	0.5	1	1	1	1	1	2
1		0.125	0.125	0.5	0.5	4	0.25	1	1	1	1	1	2
1		0.125	0.125	0.5	0.5	0.5	0.5	1	1	1	0.25	1	1

## Sheet: SuppFig4d_Ceftazidime
Ceftazidime MIC (µg/mL)
Patient B		Patient C		Patient D		Patient F		Patient G		Patient H		Patient I
Sputum 1	Sputum 2	Sputum 1	Sputum 2	Sputum 1	Sputum 2	Sputum 1	Sputum 2	Sputum 1	Sputum 2	Sputum 1	Sputum 2	Sputum 1	Sputum 2
4	4	4	4	1	2	64	64	4	4	4	2	64	64
4	4	4	2	1	2	64	64	4	4	1	1	64	64
4	4	4	4	1	2	64	64	4	16	4	2	64	16
4	4	4	4	2	2	64	64	4	4	1	2	64	16
4	4	4	4	1	2	64	64	4	8	1	1	64	16
4	4	4	4	2	2	64	64	4	32	4	1	64	16
4	4	4	4	1	2	64	64	4	32	4	2	64	16
4	4	4	4	1	64	64	64	4	32	4	2	64	16
4	4	4	4	1	2	64	64	4	4	4	1	64	64
4	4	4	4	2	2	64	64	4	4	4	1	64	16
4	4	4	4	1	2	64	64	4	32	2	2	64	16
4	4	4	4	4	2	8	64	4	4	2	2	64	16
4		4	4	1	2	64	64	4	4	4	2	64	32
4		4	4	1	2	64	64	4	4	2	2	64	16
4		4	4	2	2	64	64	4	4	1	2	64	16
4		4	4	1	2	4	64	4	32	1	4	64	16
4		4	4	2	64	64	64	4	4	2	2	64	16
4		4	4	2	2	64	64	4	8	1	1	64	16
4		4	4	2	1	64	64	4	32	1	2	64	16
4		4	4	2	2	64	64	4	32	4	2	64	16
4		4	4	2	2	64	2	4	4	4	2	64	16
4		4	4	2	2	16	64	4	32	2	1	64	16
4		4	4	2	2	8	64	4	4	2	2	64	16
4		4	4	2	2	64	64	4	4	4	4	64	16

## Sheet: SuppFig4e_Tobramycin
Tobramycin MIC (µg/mL)
Patient B		Patient C		Patient D		Patient F		Patient G		Patient H		Patient I
Sputum 1	Sputum 2	Sputum 1	Sputum 2	Sputum 1	Sputum 2	Sputum 1	Sputum 2	Sputum 1	Sputum 2	Sputum 1	Sputum 2	Sputum 1	Sputum 2
1	1	1	1	1	1	1	1	1	1	1	1	1	1
1	1	1	1	1	1	1	1	1	1	1	1	1	1
1	1	1	1	1	1	1	1	1	1	1	1	1	1
1	1	1	1	1	1	1	1	1	1	1	1	1	1
1	1	1	1	1	1	1	1	1	1	1	1	1	1
1	1	1	1	1	1	1	1	1	1	1	1	1	1
1	1	1	1	1	1	1	1	1	1	1	1	1	1
1	1	1	1	1	1	1	1	1	1	1	1	1	1
1	1	1	1	1	1	1	1	1	1	1	1	1	1
1	1	1	1	1	1	1	1	1	1	1	1	1	1
1	1	1	1	1	1	1	1	1	1	1	1	1	1
1	1	1	1	1	1	1	1	1	1	1	1	1	1
1		1	1	1	1	1	1	1	1	1	1	1	1
1		1	1	1	1	1	1	1	1	1	1	1	1
1		1	1	1	1	1	1	1	1	1	1	1	1
1		1	1	1	1	1	1	1	1	1	1	1	1
1		1	1	1	1	1	1	1	1	1	1	1	1
1		1	1	1	1	1	1	1	1	1	1	1	1
1		1	1	1	1	1	1	1	1	1	1	1	1
1		1	1	1	1	1	1	1	1	1	1	1	1
1		1	1	1	1	1	1	1	1	1	1	1	1
1		1	1	1	1	1	1	1	1	1	1	1	1
1		1	1	1	1	1	1	1	1	1	1	1	1
1		1	1	1	1	1	1	1	1	1	1	1	1

## Sheet: SuppFig4f_PipTazKB
Piperacillin–Tazobactam Kirby-Bauer MIC (disk mm)
Patient B		Patient C		Patient D		Patient F		Patient G		Patient H		Patient I
Sputum 1	Sputum 2	Sputum 1	Sputum 2	Sputum 1	Sputum 2	Sputum 1	Sputum 2	Sputum 1	Sputum 2	Sputum 1	Sputum 2	Sputum 1	Sputum 2
25	25	25	27	26	26	13	12	22	21	24	26	11	10
25	26	24	27	26	25	13	12	23	21	25	26	9	11
25	26	27	25	27	26	10	11	22	14	24	26	8	21
26	25	25	25	26	27	12	11	23	22	26	26	10	21
25	25	25	27	25	26	15	10	22	20	26	25	8	18
25	25	24	25	25	26	12	10	22	13	24	24	10	21
25	26	25	25	25	26	14	14	22	14	26	27	9	15
25	25	26	22	27	11	12	12	22	13	25	25	10	21
24	25	25	26	26	25	12	13	23	21	25	26	9	9
25	25	25	25	27	26	12	10	22	22	25	25	10	20
25	26	23	26	26	27	11	14	22	14	27	26	9	20
25	24	25	25	26	26	21	11	23	21	25	26	10	20
25		26	26	26	26	12	10	22	22	26	25	8	14
26		25	25	27	25	13	13	22	23	26	25	10	18
26		26	26	26	26	13	13	22	21	26	26	9	16
26		26	25	26	26	22	9	22	13	26	24	10	19
25		26	26	26	10	13	13	22	22	26	25	8	20
26		25	25	27	26	13	12	22	22	25	25	10	20
25		25	27	26	27	14	14	22	14	27	25	10	21
26		26	24	26	26	13	11	22	15	24	25	9	20
26		25	26	27	26	13	27	22	22	25	26	9	21
25		25	25	27	26	13	12	23	15	25	24	10	21
25		26	25	27	26	21	10	23	22	26	26	10	19
25		25	26	27	26	14	13	23	22	26	24	10	21
