# Supplementary material for: Rapid expansion and extinction of antibiotic resistance mutations during treatment of acute bacterial respiratory infections
Source: Nat Commun. 2022 Mar 9;13:1231. doi: 10.1038/s41467-022-28188-w (PMC8907320; doi:10.1038/s41467-022-28188-w)
Supplement: Supplementary file 7 — Source Data [file 41467_2022_28188_MOESM7_ESM.zip › Source Data/SuppFig5.xlsx]

## Sheet: SuppFig5a
Locus	Sputum	UMIs observed 1 time	UMIs observed 2 times
OprD_Q400ins	Sputum 1	2892	1
OprD_Q400ins	Sputum 2	3354	3
NalD_N11T	Sputum 1	11827	12
NalD_N11T	Sputum 2	24825	17
MexR_T130P/R131L	Sputum 1	3825	2
MexR_T130P/R131L	Sputum 2	3621	1
AmpD_H157Δ	Sputum 1	6256	0
AmpD_H157Δ	Sputum 2	5649	2
AnmK_W66R	Sputum 1	4140	1
AnmK_W66R	Sputum 2	4549	1
PA0810_L120Q	Sputum 1	9581	3
PA0810_L120Q	Sputum 2	7232	1
SltB1_A29ins	Sputum 1	3469	0
SltB1_A29ins	Sputum 2	4113	0
