# Supplementary material for: Rapid expansion and extinction of antibiotic resistance mutations during treatment of acute bacterial respiratory infections
Source: Nat Commun. 2022 Mar 9;13:1231. doi: 10.1038/s41467-022-28188-w (PMC8907320; doi:10.1038/s41467-022-28188-w)
Supplement: Supplementary file 7 — Source Data [file 41467_2022_28188_MOESM7_ESM.zip › Source Data/SuppFig2.xlsx]

## Sheet: SuppFig2a
Patient	Genome size (bp)
A	6319065
B	6496101
C	7122984
D	7038626
E	7093172
F	7274720
G	7046351
H	6866106
I	7025566
PAO1	6264404
PA14	6537648

## Sheet: SuppFig2b
Isolate number	Sputum sample	Alignment rate to patient-specific reference (%)
G-1	Sputum 2	99.19
G-10	Sputum 2	99.04
G-11	Sputum 2	98.98
G-12	Sputum 2	97.72
G-13	Sputum 2	99.22
G-14	Sputum 2	98.97
G-15	Sputum 2	98.89
G-16	Sputum 2	99.23
G-17	Sputum 2	95.87
G-18	Sputum 2	98.32
G-19	Sputum 2	99.02
G-2	Sputum 2	99.28
G-20	Sputum 2	97.89
G-21	Sputum 2	97.84
G-22	Sputum 2	96.09
G-23	Sputum 2	99.02
G-24	Sputum 2	98.65
G-3	Sputum 2	99.18
G-4	Sputum 2	99.16
G-5	Sputum 2	99.02
G-6	Sputum 2	99.1
G-7	Sputum 2	99.22
G-8	Sputum 2	99.13
G-9	Sputum 2	99.12
G-1	Sputum 1	99.93
G-10	Sputum 1	99.95
G-11	Sputum 1	99.95
G-12	Sputum 1	99.92
G-13	Sputum 1	99.94
G-14	Sputum 1	99.95
G-15	Sputum 1	99.95
G-16	Sputum 1	99.95
G-17	Sputum 1	99.94
G-18	Sputum 1	99.94
G-19	Sputum 1	99.95
G-2	Sputum 1	99.92
G-20	Sputum 1	99.95
G-21	Sputum 1	99.95
G-22	Sputum 1	99.95
G-23	Sputum 1	99.94
G-24	Sputum 1	99.91
G-3	Sputum 1	99.91
G-4	Sputum 1	99.93
G-5	Sputum 1	99.95
G-6	Sputum 1	99.88
G-7	Sputum 1	99.93
G-8	Sputum 1	99.82
G-9	Sputum 1	99.93
A-1	Sputum 1	99.91
A-10	Sputum 1	99.94
A-11	Sputum 1	99.93
A-12	Sputum 1	99.94
A-13	Sputum 1	99.92
A-14	Sputum 1	99.93
A-15	Sputum 1	99.92
A-16	Sputum 1	99.92
A-17	Sputum 1	99.93
A-18	Sputum 1	99.94
A-19	Sputum 1	99.93
A-2	Sputum 1	99.92
A-20	Sputum 1	99.92
A-21	Sputum 1	99.93
A-22	Sputum 1	99.95
A-23	Sputum 1	99.95
A-24	Sputum 1	99.94
A-3	Sputum 1	99.92
A-4	Sputum 1	99.92
A-5	Sputum 1	99.94
A-6	Sputum 1	99.92
A-7	Sputum 1	99.94
A-8	Sputum 1	99.91
A-9	Sputum 1	99.93
D-1	Sputum 1	99.36
D-10	Sputum 1	99.28
D-11	Sputum 1	98.67
D-12	Sputum 1	99.06
D-13	Sputum 1	96.79
D-14	Sputum 1	98.74
D-15	Sputum 1	99.1
D-16	Sputum 1	98.14
D-17	Sputum 1	99.15
D-18	Sputum 1	99.09
D-19	Sputum 1	99.2
D-2	Sputum 1	99.46
D-20	Sputum 1	99.2
D-21	Sputum 1	98.65
D-22	Sputum 1	98.79
D-23	Sputum 1	97.53
D-24	Sputum 1	98.41
D-3	Sputum 1	99.32
D-4	Sputum 1	98.69
D-5	Sputum 1	99.36
D-6	Sputum 1	99.13
D-7	Sputum 1	99.19
D-8	Sputum 1	99.24
D-9	Sputum 1	99.04
D-1	Sputum 2	98.1
D-10	Sputum 2	99.06
D-11	Sputum 2	98.92
D-12	Sputum 2	99.06
D-13	Sputum 2	97.71
D-14	Sputum 2	98.95
D-15	Sputum 2	99.12
D-16	Sputum 2	99.22
D-17	Sputum 2	98.55
D-18	Sputum 2	98.78
D-19	Sputum 2	98.97
D-2	Sputum 2	99.18
D-20	Sputum 2	99.26
D-21	Sputum 2	99.37
D-22	Sputum 2	98.92
D-23	Sputum 2	99.13
D-24	Sputum 2	99.32
D-3	Sputum 2	98.81
D-4	Sputum 2	99.01
D-5	Sputum 2	99.01
D-6	Sputum 2	99.04
D-7	Sputum 2	98.97
D-8	Sputum 2	98.84
D-9	Sputum 2	99.16
D-1	Stool	99.26
D-10	Stool	99.11
D-11	Stool	99.07
D-12	Stool	99
D-13	Stool	99.34
D-14	Stool	98.62
D-15	Stool	98.95
D-16	Stool	99.22
D-17	Stool	99.02
D-18	Stool	99.07
D-19	Stool	99.45
D-2	Stool	99.3
D-20	Stool	99.64
D-21	Stool	99.2
D-22	Stool	99.28
D-23	Stool	99.62
D-24	Stool	99.6
D-3	Stool	99.35
D-4	Stool	99.17
D-5	Stool	99.11
D-6	Stool	99.11
D-7	Stool	98.92
D-8	Stool	98.82
D-9	Stool	99.36
I-1	Sputum 1	99.9
I-10	Sputum 1	99.92
I-11	Sputum 1	99.92
I-12	Sputum 1	99.89
I-13	Sputum 1	99.91
I-14	Sputum 1	99.91
I-15	Sputum 1	99.91
I-16	Sputum 1	99.88
I-17	Sputum 1	99.92
I-18	Sputum 1	99.91
I-19	Sputum 1	99.92
I-2	Sputum 1	99.87
I-20	Sputum 1	99.92
I-21	Sputum 1	99.92
I-22	Sputum 1	99.92
I-23	Sputum 1	99.92
I-24	Sputum 1	99.89
I-3	Sputum 1	99.9
I-4	Sputum 1	99.92
I-5	Sputum 1	99.91
I-6	Sputum 1	99.9
I-7	Sputum 1	99
I-8	Sputum 1	99.91
I-9	Sputum 1	99.93
I-1	Sputum 2	98.99
I-10	Sputum 2	98.96
I-11	Sputum 2	98.23
I-12	Sputum 2	98.98
I-13	Sputum 2	98.96
I-14	Sputum 2	98.97
I-15	Sputum 2	98.97
I-16	Sputum 2	98.19
I-17	Sputum 2	98.97
I-18	Sputum 2	98.97
I-19	Sputum 2	98.97
I-2	Sputum 2	99
I-20	Sputum 2	98.99
I-21	Sputum 2	98.97
I-22	Sputum 2	98.99
I-23	Sputum 2	99.9
I-24	Sputum 2	98.95
I-3	Sputum 2	99.81
I-4	Sputum 2	99
I-5	Sputum 2	99
I-6	Sputum 2	99.93
I-7	Sputum 2	99
I-8	Sputum 2	99.92
I-9	Sputum 2	99.93
B-1	Sputum 1	99.86
B-10	Sputum 1	99.89
B-11	Sputum 1	99.9
B-12	Sputum 1	99.87
B-13	Sputum 1	99.86
B-14	Sputum 1	99.86
B-15	Sputum 1	99.87
B-16	Sputum 1	99.89
B-17	Sputum 1	99.91
B-18	Sputum 1	99.9
B-19	Sputum 1	99.85
B-2	Sputum 1	99.87
B-20	Sputum 1	99.87
B-21	Sputum 1	99.89
B-22	Sputum 1	99.87
B-23	Sputum 1	99.87
B-24	Sputum 1	99.91
B-3	Sputum 1	99.9
B-4	Sputum 1	99.92
B-5	Sputum 1	99.92
B-6	Sputum 1	99.9
B-7	Sputum 1	99.9
B-8	Sputum 1	99.9
B-9	Sputum 1	99.9
B-13	Sputum 2	99.9
B-14	Sputum 2	99.89
B-15	Sputum 2	99.92
B-16	Sputum 2	99.91
B-17	Sputum 2	99.9
B-18	Sputum 2	99.91
B-19	Sputum 2	99.91
B-20	Sputum 2	99.89
B-21	Sputum 2	99.91
B-22	Sputum 2	99.87
B-23	Sputum 2	99.85
B-24	Sputum 2	99.87
C-1	Sputum 1	99.91
C-10	Sputum 1	99.91
C-11	Sputum 1	99.91
C-12	Sputum 1	99.93
C-13	Sputum 1	99.91
C-14	Sputum 1	99.85
C-15	Sputum 1	99.87
C-16	Sputum 1	99.92
C-17	Sputum 1	99.91
C-18	Sputum 1	99.93
C-19	Sputum 1	99.93
C-2	Sputum 1	99.89
C-20	Sputum 1	99.93
C-21	Sputum 1	99.91
C-22	Sputum 1	99.9
C-23	Sputum 1	99.88
C-24	Sputum 1	99.93
C-3	Sputum 1	99.91
C-4	Sputum 1	99.93
C-5	Sputum 1	99.93
C-6	Sputum 1	99.92
C-7	Sputum 1	99.92
C-8	Sputum 1	99.91
C-9	Sputum 1	99.9
C-1	Sputum 2	99.91
C-10	Sputum 2	99.91
C-11	Sputum 2	99.89
C-12	Sputum 2	99.93
C-13	Sputum 2	99.92
C-14	Sputum 2	99.9
C-15	Sputum 2	99.9
C-16	Sputum 2	99.92
C-17	Sputum 2	99.92
C-18	Sputum 2	99.93
C-19	Sputum 2	99.91
C-2	Sputum 2	99.87
C-20	Sputum 2	99.93
C-21	Sputum 2	99.89
C-22	Sputum 2	99.93
C-23	Sputum 2	99.91
C-24	Sputum 2	99.94
C-3	Sputum 2	99.9
C-4	Sputum 2	99.91
C-5	Sputum 2	99.91
C-6	Sputum 2	99.92
C-7	Sputum 2	99.91
C-8	Sputum 2	99.91
C-9	Sputum 2	99.89
F-1	Sputum 1	99.93
F-10	Sputum 1	99.91
F-11	Sputum 1	99.91
F-12	Sputum 1	99.88
F-13	Sputum 1	99.93
F-14	Sputum 1	99.9
F-15	Sputum 1	99.93
F-16	Sputum 1	99.89
F-17	Sputum 1	99.92
F-18	Sputum 1	99.95
F-19	Sputum 1	99.93
F-2	Sputum 1	99.91
F-20	Sputum 1	99.94
F-21	Sputum 1	99.93
F-22	Sputum 1	99.91
F-23	Sputum 1	99.88
F-24	Sputum 1	99.85
F-3	Sputum 1	99.91
F-4	Sputum 1	99.92
F-5	Sputum 1	99.94
F-6	Sputum 1	99.95
F-7	Sputum 1	99.82
F-8	Sputum 1	99.92
F-9	Sputum 1	99.93
F-1	Sputum 2	99.89
F-10	Sputum 2	99.94
F-11	Sputum 2	99.94
F-12	Sputum 2	99.95
F-13	Sputum 2	99.81
F-14	Sputum 2	99.8
F-15	Sputum 2	99.91
F-16	Sputum 2	99.85
F-17	Sputum 2	99.86
F-18	Sputum 2	99.91
F-19	Sputum 2	99.92
F-2	Sputum 2	99.88
F-20	Sputum 2	99.9
F-21	Sputum 2	99.94
F-22	Sputum 2	99.95
F-23	Sputum 2	99.95
F-24	Sputum 2	99.95
F-3	Sputum 2	99.86
F-4	Sputum 2	99.92
F-5	Sputum 2	99.88
F-6	Sputum 2	99.92
F-7	Sputum 2	99.92
F-8	Sputum 2	99.91
F-9	Sputum 2	99.93
F-1	Stool	99.87
F-10	Stool	99.9
F-11	Stool	99.93
F-12	Stool	99.93
F-13	Stool	99.79
F-14	Stool	99.82
F-15	Stool	99.81
F-16	Stool	99.82
F-17	Stool	99.8
F-18	Stool	99.79
F-19	Stool	99.82
F-2	Stool	99.79
F-20	Stool	99.82
F-21	Stool	99.85
F-22	Stool	99.86
F-23	Stool	99.92
F-24	Stool	99.94
F-3	Stool	99.86
F-4	Stool	99.89
F-5	Stool	99.8
F-6	Stool	99.86
F-7	Stool	99.78
F-8	Stool	99.85
F-9	Stool	99.9
E-1	Sputum 1	99.74
E-10	Sputum 1	99.77
E-11	Sputum 1	99.77
E-12	Sputum 1	99.78
E-13	Sputum 1	99.8
E-14	Sputum 1	99.63
E-15	Sputum 1	99.68
E-16	Sputum 1	99.75
E-17	Sputum 1	99.74
E-18	Sputum 1	99.72
E-19	Sputum 1	99.71
E-2	Sputum 1	99.87
E-20	Sputum 1	99.67
E-21	Sputum 1	99.78
E-22	Sputum 1	99.82
E-23	Sputum 1	99.7
E-24	Sputum 1	99.71
E-3	Sputum 1	99.7
E-4	Sputum 1	99.81
E-5	Sputum 1	99.73
E-6	Sputum 1	99.76
E-7	Sputum 1	99.77
E-8	Sputum 1	99.73
E-9	Sputum 1	99.76
H-1	Sputum 1	99.94
H-10	Sputum 1	99.87
H-11	Sputum 1	99.91
H-12	Sputum 1	99.85
H-13	Sputum 1	99.91
H-14	Sputum 1	99.91
H-15	Sputum 1	99.88
H-16	Sputum 1	99.88
H-17	Sputum 1	99.9
H-18	Sputum 1	99.86
H-19	Sputum 1	99.91
H-2	Sputum 1	99.9
H-20	Sputum 1	99.92
H-21	Sputum 1	99.92
H-22	Sputum 1	99.92
H-23	Sputum 1	99.91
H-24	Sputum 1	99.88
H-3	Sputum 1	99.89
H-4	Sputum 1	99.91
H-5	Sputum 1	99.89
H-6	Sputum 1	99.91
H-7	Sputum 1	99.87
H-8	Sputum 1	99.92
H-9	Sputum 1	99.86
H-1	Sputum 2	99.93
H-10	Sputum 2	99.93
H-11	Sputum 2	99.93
H-12	Sputum 2	99.88
H-13	Sputum 2	99.94
H-14	Sputum 2	99.94
H-15	Sputum 2	99.9
H-16	Sputum 2	99.91
H-17	Sputum 2	99.92
H-18	Sputum 2	99.92
H-19	Sputum 2	99.95
H-2	Sputum 2	99.93
H-20	Sputum 2	99.93
H-21	Sputum 2	99.91
H-22	Sputum 2	99.92
H-23	Sputum 2	99.94
H-24	Sputum 2	99.9
H-3	Sputum 2	99.89
H-4	Sputum 2	99.89
H-5	Sputum 2	99.89
H-6	Sputum 2	99.91
H-7	Sputum 2	99.94
H-8	Sputum 2	99.92
H-9	Sputum 2	99.93

## Sheet: SuppFig2c
Patient	SNP (non-synonymous)	SNP (synonymous)	SNP (non-coding)	Deletion	Insertion
A	3	0	0	0	0
B	1	1	0	1	0
C	0	0	0	0	2
D	4	1	1	1	2
E	7	0	2	1	3
F	16	8	2	2	2
G	7	2	5	0	3
H	17	12	5	2	3
I	11	3	1	2	3
