# Supplementary material for: Rapid expansion and extinction of antibiotic resistance mutations during treatment of acute bacterial respiratory infections
Source: Nat Commun. 2022 Mar 9;13:1231. doi: 10.1038/s41467-022-28188-w (PMC8907320; doi:10.1038/s41467-022-28188-w)
Supplement: Supplementary file 7 — Source Data [file 41467_2022_28188_MOESM7_ESM.zip › Source Data/Figure2.xlsx]

## Sheet: Figure2b
Patient	Day 1, # polymorphic loci	Polymorphic frequency	P. aerugionsa history
A	3	4.74754e-07	No history
B	2	3.07877e-07	No history
C	2	2.80781e-07	No history
D	2	2.84146e-07	No history
E	13	1.83275e-06	Prior history
F	13	1.78701e-06	Prior history
G	8	1.13534e-06	Prior history
H	25	3.64107e-06	Prior history
I	13	1.85038e-06	Prior history

## Sheet: Figure2c
Patient	Inferred colonization time with BEAST (median MRCA)	Last documented P. aeruginosa infection (days)
B	2.331	0
C	6.9433	0
D	9.0544	0
F	17.5803	19
G	75.7343	35
H	63.9926	90
I	86.6498	210

## Sheet: Figure 2e
Isolate	Patient	Sputum	Twitching diameter (cm)	Experiment Date
PAO1	reference strain		1.1	2018-04-12
PAO1	reference strain		1.05	2018-04-12
PAO1	reference strain		1	2018-04-12
E-11	E	Sputum 1	1	2018-04-12
E-11	E	Sputum 1	0.85	2018-04-12
E-11	E	Sputum 1	0.7	2018-04-12
E-9 (pilG)	E	Sputum 1	0.25	2018-04-12
E-9 (pilG)	E	Sputum 1	0.15	2018-04-12
E-9 (pilG)	E	Sputum 1	0.15	2018-04-12
E-22 (pilJ)	E	Sputum 1	0.15	2018-04-12
E-22 (pilJ)	E	Sputum 1	0.15	2018-04-12
E-22 (pilJ)	E	Sputum 1	0.15	2018-04-12
