# Supplementary material for: Rapid expansion and extinction of antibiotic resistance mutations during treatment of acute bacterial respiratory infections
Source: Nat Commun. 2022 Mar 9;13:1231. doi: 10.1038/s41467-022-28188-w (PMC8907320; doi:10.1038/s41467-022-28188-w)
Supplement: Supplementary file 7 — Source Data [file 41467_2022_28188_MOESM7_ESM.zip › Source Data/Figure3.xlsx]

## Sheet: Figure3a
Isolate name	Sputum	d_MRCA	Levofloxacin (µg/mL)	Meropenem (µg/mL)	Cefepime (µg/mL)	Ceftazidime (µg/mL)
B-23	Sputum 2	0	1	0.25	2	4
B-21	Sputum 2	0	1	0.25	2	4
B-20	Sputum 2	0	1	0.25	2	4
B-19	Sputum 2	0	1	0.25	2	4
B-17	Sputum 2	0	1	0.25	2	4
B-15	Sputum 2	0	1	0.25	2	4
B-14	Sputum 2	0	1	0.25	2	4
B-23	Sputum 1	0	1	0.25	2	4
B-22	Sputum 1	0	1	0.25	2	4
B-21	Sputum 1	0	1	0.25	2	4
B-20	Sputum 1	0	1	0.25	2	4
B-19	Sputum 1	0	1	0.25	2	4
B-18	Sputum 1	0	1	0.25	2	4
B-17	Sputum 1	0	1	0.25	2	4
B-16	Sputum 1	0	1	0.25	2	4
B-15	Sputum 1	0	1	0.25	2	4
B-14	Sputum 1	0	1	0.25	2	4
B-12	Sputum 1	0	1	0.25	2	4
B-11	Sputum 1	0	1	0.25	2	4
B-10	Sputum 1	0	1	0.25	2	4
B-8	Sputum 1	0	1	0.25	2	4
B-7	Sputum 1	0	1	0.25	2	4
B-5	Sputum 1	0	1	0.25	2	4
B-4	Sputum 1	0	1	0.25	2	4
B-3	Sputum 1	0	1	0.25	2	4
B-1	Sputum 1	0	1	0.25	2	4
B-24	Sputum 1	2	1	0.25	2	4
B-13	Sputum 1	1	1	0.25	2	4
B-9	Sputum 1	1	1	0.25	2	4
B-6	Sputum 1	1	1	0.25	2	4
B-2	Sputum 1	1	1	0.25	2	4
B-24	Sputum 2	2	1	0.25	2	4
B-22	Sputum 2	2	1	0.25	2	4
B-18	Sputum 2	2	1	0.25	2	4
B-16	Sputum 2	2	1	0.25	2	4
B-13	Sputum 2	2	1	0.25	2	4

## Sheet: Figure3b
Isolate name	Sputum	d_MRCA	Levofloxacin (µg/mL)	Meropenem (µg/mL)	Cefepime (µg/mL)	Ceftazidime (µg/mL)
C-24	Sputum 2	0	0.125	0.25	2	4
C-17	Sputum 2	0	0.125	1	2	4
C-15	Sputum 2	0	0.125	0.5	2	4
C-14	Sputum 2	0	0.125	1	2	4
C-12	Sputum 2	0	0.125	0.5	2	4
C-8	Sputum 2	0	0.125	0.5	2	4
C-24	Sputum 1	0	0.125	0.5	2	4
C-23	Sputum 1	0	0.125	1	2	4
C-22	Sputum 1	1	0.125	0.5	2	4
C-20	Sputum 1	0	0.125	1	2	4
C-19	Sputum 1	0	0.125	1	2	4
C-18	Sputum 1	0	0.125	1	2	4
C-16	Sputum 1	0	0.125	0.5	2	4
C-14	Sputum 1	0	0.125	0.5	2	4
C-13	Sputum 1	0	0.125	1	2	4
C-12	Sputum 1	0	0.125	0.5	2	4
C-11	Sputum 1	0	0.125	1	2	4
C-8	Sputum 1	0	0.125	0.5	2	4
C-7	Sputum 1	0	0.125	0.5	2	4
C-6	Sputum 1	0	0.125	0.5	2	4
C-5	Sputum 1	0	0.125	0.5	2	4
C-4	Sputum 1	0	0.125	0.5	2	4
C-3	Sputum 1	0	0.125	0.25	2	4
C-1	Sputum 1	0	0.125	0.5	2	4
C-23	Sputum 2	1	0.125	1	2	4
C-22	Sputum 2	1	0.125	1	2	4
C-21	Sputum 2	1	0.125	1	2	4
C-20	Sputum 2	1	0.125	0.5	2	4
C-19	Sputum 2	1	0.125	0.25	2	4
C-18	Sputum 2	1	0.125	0.5	2	4
C-16	Sputum 2	1	0.125	0.5	2	4
C-13	Sputum 2	1	0.125	0.25	2	4
C-11	Sputum 2	1	0.125	0.5	2	4
C-10	Sputum 2	1	0.125	0.5	2	4
C-9	Sputum 2	1	0.125	1	2	4
C-7	Sputum 2	1	0.125	0.5	2	4
C-6	Sputum 2	1	0.125	1	2	4
C-5	Sputum 2	1	0.125	0.25	2	4
C-4	Sputum 2	1	0.125	0.5	2	4
C-3	Sputum 2	1	0.125	0.5	2	4
C-2	Sputum 2	1	0.25	0.25	1	2
C-1	Sputum 2	1	0.125	0.25	2	4
C-21	Sputum 1	1	0.125	1	2	4
C-17	Sputum 1	1	0.125	1	2	4
C-15	Sputum 1	1	0.125	1	2	4
C-10	Sputum 1	1	0.125	0.5	2	4
C-9	Sputum 1	1	0.125	0.5	2	4
C-2	Sputum 1	1	0.125	1	2	4

## Sheet: Figure3c
Isolate name	Sputum	d_MRCA	Levofloxacin (µg/mL)	Meropenem (µg/mL)	Cefepime (µg/mL)	Ceftazidime (µg/mL)
D-24	Stool	0
D-23	Stool	0
D-22	Stool	0
D-21	Stool	0
D-20	Stool	0
D-19	Stool	0
D-18	Stool	0
D-16	Stool	0
D-15	Stool	0
D-14	Stool	0
D-13	Stool	0
D-12	Stool	0
D-11	Stool	0
D-10	Stool	1
D-9	Stool	0
D-8	Stool	0
D-7	Stool	0
D-6	Stool	0
D-5	Stool	0
D-4	Stool	0
D-3	Stool	1
D-2	Stool	0
D-1	Stool	0
D-23	Sputum 2	0	0.5	0.25	2	2
D-22	Sputum 2	0	0.5	0.25	2	2
D-21	Sputum 2	0	1	0.25	2	2
D-20	Sputum 2	0	1	0.5	1	2
D-19	Sputum 2	0	1	0.25	2	2
D-18	Sputum 2	0	0.5	0.25	2	2
D-17	Sputum 2	1	0.5	0.25	2	2
D-15	Sputum 2	0	0.5	0.25	1	2
D-14	Sputum 2	0	0.5	0.25	2	2
D-13	Sputum 2	0	0.5	0.25	2	2
D-12	Sputum 2	0	1	0.25	4	2
D-11	Sputum 2	0	0.5	0.25	2	2
D-10	Sputum 2	0	0.5	0.25	2	2
D-9	Sputum 2	0	0.5	0.25	1	2
D-8	Sputum 2	0	0.5	0.25	2	2
D-7	Sputum 2	0	0.5	0.25	2	2
D-6	Sputum 2	0	0.5	0.25	2	2
D-5	Sputum 2	1	0.5	0.25	2	2
D-4	Sputum 2	0	0.5	0.25	1	1
D-3	Sputum 2	0	0.5	0.25	2	2
D-2	Sputum 2	0	1	0.25	2	2
D-1	Sputum 2	0	0.5	0.25	2	2
D-24	Sputum 1	0	0.5	0.25	2	2
D-23	Sputum 1	0	0.5	0.25	2	2
D-22	Sputum 1	0	0.5	0.25	2	2
D-21	Sputum 1	0	0.5	0.25	2	2
D-20	Sputum 1	0	0.5	0.25	2	2
D-18	Sputum 1	0	1	0.25	1	2
D-17	Sputum 1	0	1	0.25	2	2
D-16	Sputum 1	0	0.5	0.25	1	1
D-15	Sputum 1	0	0.5	0.25	1	2
D-14	Sputum 1	0	0.5	0.25	1	1
D-13	Sputum 1	0	0.5	0.25	1	1
D-12	Sputum 1	0	1	0.25	4	4
D-11	Sputum 1	0	1	0.25	1	1
D-10	Sputum 1	0	1	0.25	1	2
D-9	Sputum 1	0	0.5	0.25	1	1
D-8	Sputum 1	0	1	0.25	1	1
D-7	Sputum 1	0	0.5	0.25	1	1
D-6	Sputum 1	0	0.5	0.25	1	2
D-5	Sputum 1	0	0.5	0.25	1	1
D-4	Sputum 1	0	0.5	0.25	1	2
D-3	Sputum 1	0	0.5	0.25	1	1
D-1	Sputum 1	1	0.5	0.25	1	1
D-24	Sputum 2	3	0.5	16	16	64
D-16	Sputum 2	3	0.5	16	16	64
D-17	Stool	1
D-19	Sputum 1	1	1	0.25	2	2
D-2	Sputum 1	1	0.5	0.25	1	1

## Sheet: Figure3d
Isolate name	Sputum	d_MRCA	Levofloxacin (µg/mL)	Meropenem (µg/mL)	Cefepime (µg/mL)	Ceftazidime (µg/mL)
F-23	Sputum 1	1	4	1	8	8
F-12	Sputum 1	1	4	1	8	8
F-15	Stool	3	0.5	0.5	2	4
F-21	Sputum 2	2	0.5	0.25	1	2
F-22	Sputum 1	2	0.5	0.25	8	16
F-2	Stool	2	0.5	0.25	4	16
F-16	Sputum 1	3	4	1	8	4
F-23	Stool	3	0.25	1	2	16
F-7	Stool	3	0.25	0.25	2	4
F-18	Stool	4	0.5	0.5	2	4
F-17	Stool	4	0.5	0.5	2	4
F-16	Stool	4	0.5	0.5	1	4
F-14	Stool	4	0.5	1	2	4
F-13	Stool	4	0.5	1	2	4
F-5	Stool	4	0.5	1	2	4
F-12	Stool	1	0.5	1	32	64
F-10	Stool	1	0.25	0.25	8	64
F-9	Stool	1	0.5	2	16	64
F-1	Stool	1	0.5	0.5	32	64
F-24	Sputum 2	1	0.5	1	32	64
F-22	Sputum 2	1	0.5	1	16	64
F-20	Sputum 2	1	0.5	1	16	64
F-17	Sputum 2	1	0.5	0.5	32	64
F-11	Sputum 2	1	0.5	0.5	32	64
F-7	Sputum 2	1	0.5	1	16	64
F-6	Sputum 2	4	0.5	0.5	64	64
F-1	Sputum 2	1	0.5	0.5	8	64
F-24	Sputum 1	1	0.5	0.5	16	64
F-21	Sputum 1	1	0.5	1	8	64
F-20	Sputum 1	2	0.5	0.5	16	64
F-19	Sputum 1	1	0.5	0.5	16	64
F-18	Sputum 1	1	0.5	1	8	64
F-17	Sputum 1	1	0.5	1	16	64
F-10	Sputum 1	1	0.5	1	8	64
F-9	Sputum 1	1	0.5	0.5	8	64
F-8	Sputum 1	1	0.5	1	8	64
F-7	Sputum 1	2	0.5	1	16	64
F-6	Sputum 1	2	0.5	1	8	64
F-5	Sputum 1	1	0.5	0.5	16	64
F-1	Sputum 1	1	0.5	0.5	16	64
F-6	Stool	2	1	1	64	64
F-3	Sputum 1	2	0.5	1	64	64
F-15	Sputum 1	2	0.5	0.5	16	64
F-2	Sputum 1	2	0.5	1	16	64
F-3	Stool	2	0.5	1	16	64
F-18	Sputum 2	3	0.5	0.5	16	64
F-15	Sputum 2	2	0.5	1	16	64
F-11	Sputum 1	2	0.5	1	16	64
F-4	Sputum 1	2	0.5	1	8	64
F-22	Stool	3	0.25	1	64	64
F-19	Stool	2	0.5	1	64	64
F-23	Sputum 2	2	0.25	1	64	64
F-13	Sputum 2	2	0.25	1	64	64
F-5	Sputum 2	2	0.25	1	64	64
F-3	Sputum 2	2	0.5	1	64	64
F-20	Stool	3	0.5	1	64	64
F-16	Sputum 2	3	0.5	1	64	64
F-10	Sputum 2	3	0.5	1	64	64
F-24	Stool	2	0.5	1	8	64
F-21	Stool	2	0.5	1	8	64
F-11	Stool	2	0.5	1	32	64
F-8	Stool	2	0.5	1	8	64
F-4	Stool	2
F-19	Sputum 2	2	0.5	1	32	64
F-14	Sputum 2	3	0.5	1	32	64
F-12	Sputum 2	3	0.5	0.5	16	64
F-9	Sputum 2	2	0.5	1	32	64
F-8	Sputum 2	2	0.5	1	32	64
F-4	Sputum 2	3	0.5	1	32	64
F-2	Sputum 2	4	0.5	16	64	64
F-14	Sputum 1	2	0.5	4	8	64
F-13	Sputum 1	2	0.5	1	8	64

## Sheet: Figure3e
Isolate name	Sputum	d_MRCA	Levofloxacin (µg/mL)	Meropenem (µg/mL)	Cefepime (µg/mL)	Ceftazidime (µg/mL)
G-22	Sputum 2	2	1	16	16	32
G-20	Sputum 2	3	1	16	16	32
G-19	Sputum 2	3	1	16	16	32
G-16	Sputum 2	4	1	16	16	32
G-11	Sputum 2	3	1	16	16	32
G-8	Sputum 2	3	1	16	16	32
G-7	Sputum 2	3	1	16	16	32
G-6	Sputum 2	3	1	16	16	32
G-3	Sputum 2	3	1	16	16	16
G-18	Sputum 2	1	1	16	8	8
G-4	Sputum 2	1	1	8	2	4
G-15	Sputum 2	2	1	16	8	4
G-12	Sputum 2	2	1	16	4	4
G-5	Sputum 2	2	2	16	8	8
G-24	Sputum 2	2	1	16	4	4
G-17	Sputum 2	2	1	8	2	4
G-14	Sputum 2	2	1	8	2	4
G-13	Sputum 2	2	1	8	2	4
G-10	Sputum 2	2	1	16	2	4
G-9	Sputum 2	3	1	16	8	4
G-23	Sputum 1	2	1	16	4	4
G-21	Sputum 1	2	1	16	4	4
G-20	Sputum 1	2	1	8	4	4
G-19	Sputum 1	2	1	8	2	4
G-18	Sputum 1	2	1	16	2	4
G-17	Sputum 1	2	1	16	4	4
G-14	Sputum 1	3	1	16	2	4
G-13	Sputum 1	2	1	16	2	4
G-12	Sputum 1	2	1	16	2	4
G-4	Sputum 1	4	1	16	4	4
G-3	Sputum 1	2	1	16	4	4
G-2	Sputum 1	2	1	16	4	4
G-1	Sputum 1	2	1	16	4	4
G-23	Sputum 2	4	1	8	2	4
G-11	Sputum 1	3	1	16	2	4
G-1	Sputum 2	3	1	8	4	4
G-24	Sputum 1	3	1	16	2	4
G-16	Sputum 1	4	1	16	2	4
G-10	Sputum 1	4	1	8	4	4
G-9	Sputum 1	4	1	16	2	4
G-8	Sputum 1	3	1	16	2	4
G-21	Sputum 2	4	1	8	2	4
G-22	Sputum 1	4	1	8	2	4
G-15	Sputum 1	4	1	16	2	4
G-7	Sputum 1	4	1	16	2	4
G-6	Sputum 1	4	1	16	4	4
G-2	Sputum 2	5	1	8	2	4
G-5	Sputum 1	5	1	16	4	4

## Sheet: Figure3f
Isolate name	Sputum	d_MRCA	Levofloxacin (µg/mL)	Meropenem (µg/mL)	Cefepime (µg/mL)	Ceftazidime (µg/mL)
H-21	Sputum 2	8	1	0.5	2	2
H-24	Sputum 2	6	0.25	1	2	4
H-22	Sputum 2	6	1	0.25	1	1
H-18	Sputum 2	6	1	0.5	1	1
H-17	Sputum 2	6	1	0.5	1	2
H-10	Sputum 2	6	1	0.25	1	1
H-9	Sputum 2	6	1	0.25	1	1
H-6	Sputum 2	6	1	0.25	1	1
H-5	Sputum 2	6	1	0.25	1	1
H-2	Sputum 2	6	1	0.25	1	1
H-20	Sputum 1	8	1	0.5	2	4
H-19	Sputum 1	6	1	0.25	1	1
H-18	Sputum 1	6	1	0.25	1	1
H-17	Sputum 1	6	1	0.25	2	2
H-16	Sputum 1	6	1	0.25	1	1
H-11	Sputum 1	6	1	0.25	2	2
H-5	Sputum 1	6	1	0.25	1	1
H-4	Sputum 1	6	1	0.25	1	1
H-3	Sputum 1	6	1	0.5	2	4
H-2	Sputum 1	6	1	0.25	1	1
H-1	Sputum 1	6	1	0.5	2	4
H-21	Sputum 1	8	0.125	0.5	2	4
H-9	Sputum 1	8	1	0.5	2	4
H-15	Sputum 2	6	1	0.5	2	2
H-12	Sputum 2	6	1	0.5	2	2
H-3	Sputum 2	6	1	0.25	2	2
H-24	Sputum 1	6	1	0.5	2	4
H-23	Sputum 1	8	1	0.25	2	2
H-15	Sputum 1	8	1	0.25	2	1
H-14	Sputum 1	6	1	0.5	2	2
H-13	Sputum 1	6	1	0.5	2	4
H-12	Sputum 1	6	1	0.5	2	2
H-10	Sputum 1	6	1	0.5	2	4
H-7	Sputum 1	6	1	0.5	2	4
H-6	Sputum 1	6	1	0.5	2	4
H-20	Sputum 2	10	1	0.5	2	2
H-14	Sputum 2	10	1	0.5	2	2
H-11	Sputum 2	10	1	0.5	2	2
H-8	Sputum 2	10	1	0.5	2	2
H-23	Sputum 2	8	1	0.5	2	2
H-19	Sputum 2	8	1	0.5	2	2
H-16	Sputum 2	10	1	1	2	4
H-13	Sputum 2	8	1	0.5	2	2
H-4	Sputum 2	8	1	0.5	2	2
H-22	Sputum 1	8	1	0.25	2	2
H-8	Sputum 1	8	0.125	0.5	2	4
H-7	Sputum 2	12	1	0.5	2	2
H-1	Sputum 2	12	1	0.5	2	2

## Sheet: Figure3g
Isolate name	Sputum	d_MRCA	Levofloxacin (µg/mL)	Meropenem (µg/mL)	Cefepime (µg/mL)	Ceftazidime (µg/mL)
I-16	Sputum 2	8	1	0.25	4	16
I-11	Sputum 2	10	1	0.25	4	16
I-4	Sputum 1	3	1	0.25	16	64
I-7	Sputum 1	16	1	0.25	16	64
I-24	Sputum 2	19	1	0.25	4	16
I-22	Sputum 2	19	2	0.25	4	16
I-21	Sputum 2	20	1	0.25	4	16
I-20	Sputum 2	20	1	0.25	8	16
I-19	Sputum 2	19	1	0.25	2	16
I-18	Sputum 2	19	1	0.25	4	16
I-17	Sputum 2	19	1	0.25	4	16
I-15	Sputum 2	19	1	0.25	8	16
I-14	Sputum 2	19	1	0.25	4	16
I-13	Sputum 2	19	2	0.25	8	32
I-12	Sputum 2	19	1	0.25	4	16
I-10	Sputum 2	19	2	0.25	4	16
I-7	Sputum 2	19	1	0.25	4	16
I-5	Sputum 2	19	1	0.25	8	16
I-4	Sputum 2	20	1	0.25	8	16
I-2	Sputum 2	20	1	0.25	16	64
I-1	Sputum 2	19	1	8	64	64
I-23	Sputum 2	7	2	0.25	4	16
I-9	Sputum 2	7	1	0.25	16	64
I-8	Sputum 2	7	1	0.25	2	16
I-6	Sputum 2	7	1	0.25	8	16
I-23	Sputum 1	7	1	0.25	16	64
I-21	Sputum 1	8	1	0.25	16	64
I-20	Sputum 1	7	1	0.25	16	64
I-14	Sputum 1	8	1	0.25	16	64
I-12	Sputum 1	7	1	0.25	16	64
I-11	Sputum 1	7	1	0.25	16	64
I-10	Sputum 1	7	1	0.25	16	64
I-9	Sputum 1	7	1	0.25	16	64
I-8	Sputum 1	7	1	0.25	16	64
I-6	Sputum 1	7	2	0.25	16	64
I-1	Sputum 1	7	1	0.25	16	64
I-15	Sputum 1	8	1	0.25	16	64
I-2	Sputum 1	8	1	0.25	16	64
I-3	Sputum 2	9	1	0.25	4	16
I-24	Sputum 1	11	1	0.25	16	64
I-22	Sputum 1	9	1	0.25	16	64
I-19	Sputum 1	9	1	0.25	16	64
I-18	Sputum 1	9	1	0.25	16	64
I-17	Sputum 1	9	1	0.25	16	64
I-16	Sputum 1	9	1	0.25	16	64
I-13	Sputum 1	9	1	0.25	16	64
I-5	Sputum 1	9	1	0.25	16	64
I-3	Sputum 1	9	1	0.25	16	64
