# Supplementary material for: Rapid expansion and extinction of antibiotic resistance mutations during treatment of acute bacterial respiratory infections
Source: Nat Commun. 2022 Mar 9;13:1231. doi: 10.1038/s41467-022-28188-w (PMC8907320; doi:10.1038/s41467-022-28188-w)
Supplement: Supplementary file 7 — Source Data [file 41467_2022_28188_MOESM7_ESM.zip › Source Data/SuppFig3.xlsx]

## Sheet: SuppFig3d
Isolate	Patient	Sputum	Treatment	CFU/mL
PAO1	reference strain		50% serum	7900000
PAO1	reference strain		50% serum	8050000
PAO1	reference strain		50% serum	7750000
PAO1 ΔgalU	reference strain		50% serum	86000
PAO1 ΔgalU	reference strain		50% serum	94000
PAO1 ΔgalU	reference strain		50% serum	80500
C-20	C	Sputum 1	50% serum	50
C-20	C	Sputum 1	50% serum	50
C-20	C	Sputum 1	50% serum	50
C-8	C	Sputum 2	50% serum	50
C-8	C	Sputum 2	50% serum	50
C-8	C	Sputum 2	50% serum	50
C-23 (wbpL)	C	Sputum 2	50% serum	1550
C-23 (wbpL)	C	Sputum 2	50% serum	1950
C-23 (wbpL)	C	Sputum 2	50% serum	1400
C-10 (wbpL)	C	Sputum 2	50% serum	2750
C-10 (wbpL)	C	Sputum 2	50% serum	3000
C-10 (wbpL)	C	Sputum 2	50% serum	2450
C-2 (wbpL)	C	Sputum 1	50% serum	1100
C-2 (wbpL)	C	Sputum 1	50% serum	900
C-2 (wbpL)	C	Sputum 1	50% serum	1000

## Sheet: SuppFig3f
Isolate	Patient	Sputum	Treatment	CFU/mL
PAO1	reference strain		50% serum	7800000
PAO1	reference strain		50% serum	9050000
PAO1	reference strain		50% serum	7100000
PAO1 ΔgalU	reference strain		50% serum	148500
PAO1 ΔgalU	reference strain		50% serum	129000
PAO1 ΔgalU	reference strain		50% serum	140000
F-7	F	Stool	50% serum	5200000
F-7	F	Stool	50% serum	5450000
F-7	F	Stool	50% serum	6250000
F-23	F	Stool	50% serum	4150000
F-23	F	Stool	50% serum	4550000
F-23	F	Stool	50% serum	5850000
F-17 Wzy Q154K	F	Stool	50% serum	3200
F-17 Wzy Q154K	F	Stool	50% serum	1700
F-17 Wzy Q154K	F	Stool	50% serum	2200
F-18 Wzy Q154K	F	Stool	50% serum	50
F-18 Wzy Q154K	F	Stool	50% serum	400
F-18 Wzy Q154K	F	Stool	50% serum	700

## Sheet: SuppFig3h
Isolate	Patient	Sputum	Swarming diameter (pixels)
G-1 BifA R29S	G	Sputum 1	40764.8
G-1 BifA R29S	G	Sputum 1	25484.7
G-1 BifA R29S	G	Sputum 1	31941.5
G-4	G	Sputum 2	36802
G-4	G	Sputum 2	24490.5
G-4	G	Sputum 2	39922
F-22 BifA R327S	F	Sputum 1	317183
F-22 BifA R327S	F	Sputum 1	109730
F-22 BifA R327S	F	Sputum 1	114686
F-21	F	Sputum 2	5214279
F-21	F	Sputum 2	1866567
F-21	F	Sputum 2	3808570

## Sheet: SuppFig3i
Isolate	Patient	Sputum	Biofilm Level (OD550)
G-1 BifA R29S	G	Sputum 1	0.2647
G-1 BifA R29S	G	Sputum 1	0.2742
G-1 BifA R29S	G	Sputum 1	0.3674
G-1 BifA R29S	G	Sputum 1	0.3491
G-1 BifA R29S	G	Sputum 1	0.3929
G-1 BifA R29S	G	Sputum 1	0.3481
G-4	G	Sputum 2	0.015
G-4	G	Sputum 2	0.0207
G-4	G	Sputum 2	0.0199
G-4	G	Sputum 2	0.0196
G-4	G	Sputum 2	0.0209
G-4	G	Sputum 2	0.0156
F-22 BifA R327S	F	Sputum 1	0.0812
F-22 BifA R327S	F	Sputum 1	0.088
F-22 BifA R327S	F	Sputum 1	0.073
F-22 BifA R327S	F	Sputum 1	0.0776
F-22 BifA R327S	F	Sputum 1	0.0834
F-22 BifA R327S	F	Sputum 1	0.0732
F-21	F	Sputum 2	0.0529
F-21	F	Sputum 2	0.041
F-21	F	Sputum 2	0.0375
F-21	F	Sputum 2	0.046
F-21	F	Sputum 2	0.053
F-21	F	Sputum 2	0.059

## Sheet: SuppFig3j
Isolate	Patient	Sputum	Psl expression (OD405)
PAO1	reference strain		3.2972
PAO1	reference strain		3.4276
PAO1	reference strain		3.3895
PAO1 WFP60	reference strain		0.0907
PAO1 WFP60	reference strain		0.0956
PAO1 WFP60	reference strain		0.1017
Psl	control		1.7364
Psl	control		1.9193
Psl	control		2.0183
G-4	G	Sputum 2	0.5654
G-4	G	Sputum 2	0.5788
G-4	G	Sputum 2	0.572
G-24 BifA R29S	G	Sputum 2	2.1417
G-24 BifA R29S	G	Sputum 2	2.5371
G-24 BifA R29S	G	Sputum 2	2.3125
G-13 BifA R29S	G	Sputum 1	2.4647
G-13 BifA R29S	G	Sputum 1	2.7293
G-13 BifA R29S	G	Sputum 1	2.6631
G-1 BifA R29S	G	Sputum 1	2.4196
G-1 BifA R29S	G	Sputum 1	2.437
G-1 BifA R29S	G	Sputum 1	2.5233

## Sheet: SuppFig3k
Isolate	Patient	Sputum	algDp Miller Units
A-16	A	Sputum 1	200.843
A-16	A	Sputum 1	201.311
A-16	A	Sputum 1	208.333
A-16	A	Sputum 1	211.611
A-16	A	Sputum 1	211.611
A-16	A	Sputum 1	220.037
A-16	A	Sputum 1	214.419
A-16	A	Sputum 1	205.993
A-16	A	Sputum 1	213.483
A-18 KinB G393V	A	Sputum 1	113.54
A-18 KinB G393V	A	Sputum 1	113.011
A-18 KinB G393V	A	Sputum 1	116.537
A-18 KinB G393V	A	Sputum 1	121.826
A-18 KinB G393V	A	Sputum 1	121.121
A-18 KinB G393V	A	Sputum 1	121.298
A-18 KinB G393V	A	Sputum 1	114.422
A-18 KinB G393V	A	Sputum 1	117.066
A-18 KinB G393V	A	Sputum 1	114.951
I-4	I	Sputum 2	250.473
I-4	I	Sputum 2	252.835
I-4	I	Sputum 2	253.781
I-4	I	Sputum 2	256.616
I-4	I	Sputum 2	257.089
I-4	I	Sputum 2	256.144
I-4	I	Sputum 2	263.233
I-4	I	Sputum 2	267.013
I-4	I	Sputum 2	267.013
I-7 KinB E531*	I	Sputum 1	88.6949
I-7 KinB E531*	I	Sputum 1	76.7463
I-7 KinB E531*	I	Sputum 1	85.4779
I-7 KinB E531*	I	Sputum 1	81.8015
I-7 KinB E531*	I	Sputum 1	94.2096
I-7 KinB E531*	I	Sputum 1	90.5331
I-7 KinB E531*	I	Sputum 1	88.6949
I-7 KinB E531*	I	Sputum 1	83.6397
I-7 KinB E531*	I	Sputum 1	84.0012
PAO1	reference strain		28.972
PAO1	reference strain		41.5888
PAO1	reference strain		39.2523
PAO1	reference strain		60.7477
PAO1	reference strain		31.3084
PAO1	reference strain		66.8224
PAO1	reference strain		64.486
PAO1	reference strain		72.4299
PAO1	reference strain		71.9626
PAO1ΔkinB	reference strain		43141.4
PAO1ΔkinB	reference strain		43861.3
PAO1ΔkinB	reference strain		43830.7
PAO1ΔkinB	reference strain		42979.9
PAO1ΔkinB	reference strain		43093.4
PAO1ΔkinB	reference strain		43006.1
PAO1ΔkinB	reference strain		44310.6
PAO1ΔkinB	reference strain		45034.9
PAO1ΔkinB	reference strain		44829.8
PA14	reference strain		85.2381
PA14	reference strain		79.0476
PA14	reference strain		82.3809
PA14	reference strain		68.5714
PA14	reference strain		76.1905
PA14	reference strain		62.8571
PA14	reference strain		60.9524
PA14	reference strain		70.4762
PA14	reference strain		70
PA14ΔkinB	reference strain		39.5238
PA14ΔkinB	reference strain		30.4762
PA14ΔkinB	reference strain		25.2381
PA14ΔkinB	reference strain		16.6667
PA14ΔkinB	reference strain		23.3333
PA14ΔkinB	reference strain		12.8571
PA14ΔkinB	reference strain		21.4286
PA14ΔkinB	reference strain		12.8571
PA14ΔkinB	reference strain		10.4762
